# Supplementary material for: Single-nucleus epigenomic dysregulation unmasks genetic risk-associated neurodegenerative glia states
Source: Nat Commun. 2026 May 14;17:6439. doi: 10.1038/s41467-026-73007-1 (PMC13376791; doi:10.1038/s41467-026-73007-1)
Supplement: Supplementary file 2 — Supplementary Data 1-17 [file 41467_2026_73007_MOESM2_ESM.xlsx]

## Sheet: 1
Supplementary Data 1. Sample metadata with pathology information
Semi-quantitative ratings (composite, neurodegeneration, and tau scores) were derived using a published grading scale (PMID: 31640778). The tau score was calculated as the average of AT8 immunoreactivity across multiple tau pathologies, including neurofibrillary tangles, Pick bodies, neuronal and glial cytoplasmic inclusions, astrocytic lesions, tau-positive threads, and grains. The neurodegenera…
Autopsy_id	Clinical_dx	Region	Age	Sex	PMI	Composite score	Neurodegeneration score	Tau score	Neuropath Diagnosis 1	ADThalPhase	ADBraakStage	ADCERADNPScore	CerebralAmyloidAngiopathy
P2533	bvFTD	calcarine	70–79	F	25.5	0	0	0	Pick's Disease	0	0	0	0
P2494	bvFTD	calcarine	70–79	M	24.3	0	0	0	Pick's Disease	0	0	0	0
P2323	bvFTD	calcarine	70–79	M	10.2	0	0	0	NA	NA	NA	NA	NA
P2508	AD	calcarine	80–89	M	6.7	0.111111	0	0.111111	Alzheimer's Disease	5	6	3	1
P2324	PSP-S	insula	60–69	M	8.3	0.2	0	0.2	Progressive Supranuclear Palsy	0	0	0	0
P2262	bvFTD	calcarine	60–69	F	15.1	0.222222	0	0.222222	NA	NA	NA	NA	NA
P2508	AD	PreCG	80–89	M	6.7	0.222222	0	0.222222	Alzheimer's Disease	5	6	3	1
P2603	PSP-S	insula	50–59	M	6	0.6	0	0.6	Progressive Supranuclear Palsy	2	1	0	0
P2330	AD	calcarine	70–79	M	9	0.7	0	0.7	Alzheimer's Disease	5	6	3	2
P2392	PSP-S	insula	50–59	F	5.7	0.7	0	0.7	Progressive Supranuclear Palsy	2	2	0	0
P2287	AD	PreCG	60–69	F	12.8667	0.8	0	0.8	Alzheimer's Disease	5	6	3	0
P2593	AD	calcarine	60–69	F	7.3	1	0	1	Alzheimer's Disease	5	6	3	1
P2324	PSP-S	PreCG	60–69	M	8.3	0.8	0.5	0.3	Progressive Supranuclear Palsy	0	0	0	0
P2538	AD	PreCG	60–69	M	9.3	0.8	0.5	0.3	Alzheimer's Disease	5	6	3	1
P2323	bvFTD	PreCG	70–79	M	10.2	0.9	0.5	0.4	NA	NA	NA	NA	NA
P2262	bvFTD	PreCG	60–69	F	15.1	1.16667	0.5	0.666667	NA	NA	NA	NA	NA
P2287	AD	insula	60–69	F	12.9	1.25	0.5	0.75	Alzheimer's Disease	5	6	3	0
P2494	bvFTD	PreCG	70–79	M	24.3	1.5	0.5	1	Pick's Disease	0	0	0	0
P2576	AD	calcarine	50–59	F	13.2	NA	0.5	NA	Alzheimer's Disease	5	6	3	1
P2654	bvFTD	PreCG	50–59	M	12.4	1.2	1	0.2	Pick's Disease	1	1	0	0
P2462	PSP-S	insula	60–69	F	18.5	1.3	1	0.3	Progressive Supranuclear Palsy	1	2	0	0
P2508	AD	insula	80–89	M	6.7	1.55556	1	0.555556	Alzheimer's Disease	5	6	3	1
P2574	PSP-S	PreCG	70–79	F	11.7667	1.6	1	0.6	Progressive Supranuclear Palsy	1	2	0	0
P2330	AD	insula	70–79	M	9	1.7	1	0.7	Alzheimer's Disease	5	6	3	2
P2330	AD	PreCG	70–79	M	9	1.7	1	0.7	Alzheimer's Disease	5	6	3	2
P2603	PSP-S	PreCG	50–59	M	6	1.8	1	0.8	Progressive Supranuclear Palsy	2	1	0	0
P2423	PSP-S	PreCG	70–79	F	5.8	1.9	1	0.9	Progressive Supranuclear Palsy	0	1	0	0
P2350	AD	insula	60–69	F	10.9	2	1	1	Alzheimer's Disease	5	6	3	1
P2593	AD	PreCG	60–69	F	7.3	2.1	1	1.1	Alzheimer's Disease	5	6	3	1
P2654	bvFTD	insula	50–59	M	12	NA	1	NA	Pick's Disease	1	1	0	0
P2538	AD	insula	60–69	M	9.3	3.3	1.5	1.8	Alzheimer's Disease	5	6	3	1
P2593	AD	insula	60–69	F	7.3	NA	1.5	NA	Alzheimer's Disease	5	6	3	1
P2423	PSP-S	insula	70–79	F	5.8	2.2	2	0.2	Progressive Supranuclear Palsy	0	1	0	0
P2576	AD	PreCG	50–59	F	13.2	NA	2	NA	Alzheimer's Disease	5	6	3	1
P2533	bvFTD	PreCG	70–79	F	25.5	3.3	2.5	0.8	Pick's Disease	0	0	0	0
P2462	PSP-S	PreCG	60–69	F	18.5	4	2.5	1.5	Progressive Supranuclear Palsy	1	2	0	0
P2262	bvFTD	insula	60–69	F	15.1	3.88889	3	0.888889	NA	NA	NA	NA	NA
P2533	bvFTD	insula	70–79	F	25.5	5.1	4	1.1	Pick's Disease	0	0	0	0
P2494	bvFTD	insula	70–79	M	24.3	6.3	5	1.3	Pick's Disease	0	0	0	0
P2323	bvFTD	insula	70–79	M	10.2	7.1	6	1.1	NA	NA	NA	NA	NA
P2324	PSP-S	calcarine	60–69	M	8.3	0	NA	0	Progressive Supranuclear Palsy	0	0	0	0
P2603	PSP-S	calcarine	50–59	M	6	0.1	NA	0.1	Progressive Supranuclear Palsy	2	1	0	0
P2462	PSP-S	calcarine	60–69	F	18.5	0.3	NA	0.3	Progressive Supranuclear Palsy	1	2	0	0
P2321	Control	PreCG	77	M	4.91667	NA	NA	NA	NA	NA	NA	NA	NA
P2394	Control	midInsula	76	M	8.2	NA	NA	NA	NA	1	2	1	0
P2394	Control	PreCG	76	M	8.16667	NA	NA	NA	NA	1	2	1	0
P2733	Control	calcarine	67	M	15	NA	NA	NA	NA	NA	NA	NA	NA
P2733	Control	midInsula	67	M	15	NA	NA	NA	NA	NA	NA	NA	NA
P2733	Control	PreCG	67	M	15	NA	NA	NA	NA	NA	NA	NA	NA
P2734	Control	calcarine	61	M	6	NA	NA	NA	NA	NA	NA	NA	NA
P2734	Control	midInsula	61	M	6	NA	NA	NA	NA	NA	NA	NA	NA
P2735	Control	midInsula	74	M	6	NA	NA	NA	NA	NA	NA	NA	NA
P2735	Control	PreCG	74	M	6	NA	NA	NA	NA	NA	NA	NA	NA
P2736	Control	midInsula	67	F	24	NA	NA	NA	NA	NA	NA	NA	NA
P2736	Control	PreCG	67	F	24	NA	NA	NA	NA	NA	NA	NA	NA
P2737	Control	midInsula	65	F	22	NA	NA	NA	NA	NA	NA	NA	NA
P2737	Control	PreCG	65	F	22	NA	NA	NA	NA	NA	NA	NA	NA
P2738	Control	midInsula	60	F	9	NA	NA	NA	NA	NA	NA	NA	NA
P2738	Control	PreCG	60	F	9	NA	NA	NA	NA	NA	NA	NA	NA
P2739	Control	PreCG	56	F	12	NA	NA	NA	NA	NA	NA	NA	NA
P2740	Control	midInsula	68	F	15	NA	NA	NA	NA	NA	NA	NA	NA

## Sheet: 2
Supplementary Data 2. Differential Cellular Composition by Control vs. Diagnosis Group in Each Brain Region
Associations were tested using linear models implemented in the limma package, adjusting for age and post-mortem interval (PMI).
Statistical significance was assessed using two-sided tests. P values were adjusted for multiple comparisons using the Benjamini–Hochberg false discovery rate (FDR).
	Cell type	logFC	P.Value	FDR	Comparison
	midInsula
	Astrocytes	-0.385762	0.0390382	0.182253	Control_FTD
	Microglia	-0.42168	0.0213717	0.12823	Control_AD
	PreCG
	OPC	0.432759	0.0432585	0.259551	Control_AD
	subtype	logFC	P.Value	FDR	Comparison
	midInsula
	ast.C1	-1.1678	0.0203156	0.203156	Control_FTD
	ast.C1	-1.24185	0.0112191	0.280477	Control_PSP
	mg.C14	1.16755	0.00912592	0.280477	Control_PSP
	mg.C4	-1.06223	0.0163788	0.203156	Control_FTD
	mg.C4	-0.844363	0.0454406	0.48845	Control_PSP
	mg.C6	-1.08405	0.0123561	0.551612	Control_AD
	mg.C6	-0.916975	0.034674	0.282224	Control_FTD
	neu.C1	-1.07046	0.0478453	0.551612	Control_AD
	odc.C7	1.67262	0.00112087	0.0560435	Control_FTD
	odc.C8	0.614959	0.0152604	0.203156	Control_FTD
	odc.C9	-1.32908	0.00936408	0.203156	Control_FTD
	opc.C2	-0.72855	0.0454218	0.48845	Control_PSP
	PreCG
	mg.C6	-0.896787	0.0243566	0.608823	Control_AD
	odc.C5	-1.8278	0.0112165	0.560826	Control_AD
	ast.C9	1.97325	0.00212449	0.106225	Control_FTD
	odc.C5	-1.48835	0.0332701	0.598106	Control_FTD
	odc.C5	-1.45346	0.0313626	0.513554	Control_PSP
	opc.C3	-0.788887	0.04636	0.513554	Control_PSP

## Sheet: 3
Supplementary Data 3. Transcription Factor Motif Enrichment in Subcluster Marker Peaks
Motif enrichment was performed using AME from the MEME Suite with Fisher’s exact tests, using shuffled input sequences as controls and the CIS-BP 2.0 Homo sapiens motif database.
Statistical significance was assessed using two-sided tests, and P values were adjusted for multiple comparisons using the false discovery rate (FDR).
subtype	rank	motif_ID	motif_alt_ID	consensus	p-value	adj_p-value	E-value	tests	FASTA_max	pos	neg	PWM_min	TP	%TP	FP	%FP
ast.C1	1	M07733_2.00	ZNF823	YYYTTCTCTBTYKCY	6.6e-14	3.82e-11	4.07e-08	579	100	100	1100	2.72	57	57	228	20.73
ast.C1	2	M08395_2.00	ZNF260	GCYBYNTHSYHYTCC	7.01e-13	4.44e-10	4.73e-07	633	100	100	1100	2.06	61	61	277	25.18
ast.C1	3	M08377_2.00	ZSCAN16	RTRTRTRTATRTRTRTATATATAT	5.11e-10	1.07e-08	1.14e-05	21	100	100	1100	1.33	13	13	8	0.73
ast.C1	4	M07595_2.00	RBAK	GSYYBYTYCTYYCSC	3.29e-11	1.98e-08	2.11e-05	602	100	100	1100	2.94	52	52	224	20.36
ast.C1	5	M08277_2.00	PRDM6	TTTTYYTBTTTTTTYHYTTYY	4.3e-11	2.13e-08	2.27e-05	495	100	100	1100	1.18	70	70	396	36
ast.C1	6	M07590_2.00	ZNF287	TYTYTBTYTTYYWTBTYTKTTWTTTTTTYTTTT	1.77e-10	3.71e-08	3.95e-05	210	100	100	1100	101	15	15	12	1.09
ast.C1	7	M08142_2.00	IRF1	AAANNGAAAGTGAAASYRRRN	2.05e-10	5.15e-08	5.48e-05	251	100	100	1100	5.11	25	25	52	4.73
ast.C1	8	M07605_2.00	ZNF235	THWTHYWTTWHATYTTTTTYTTTWTTTTTT	3.51e-10	1.2e-07	0.000127	341	100	100	1100	69.1	18	18	23	2.09
ast.C1	9	M01026_2.00	SOX4	AACAAAGG	4.45e-10	2.11e-07	0.000225	474	100	100	1100	2.81	37	37	126	11.45
ast.C1	10	M08165_2.00	SOX10	NDAACAAAGVN	7.06e-10	3.2e-07	0.00034	453	100	100	1100	1.21	62	62	337	30.64
ast.C1	11	M07773_2.00	ZNF432	TTYCYCYCCCYYBCCBYCYCCHTYCCTCTC	2.02e-09	5.86e-07	0.000624	290	100	100	1100	6.95	37	37	134	12.18
ast.C1	12	M03501_2.00	SOX9	DAACAATRG	2.26e-09	1.09e-06	0.00116	482	100	100	1100	3.26	21	21	40	3.64
ast.C1	13	M07684_2.00	ZNF197	YYTBYTYYTGWCYTT	5.68e-09	3.75e-06	0.00399	660	100	100	1100	1.4	73	73	473	43
ast.C1	14	M07662_2.00	HKR1	VYBVYSTCCTCCCYNGYSCMB	8.47e-09	3.95e-06	0.00421	467	100	100	1100	4.01	41	41	172	15.64
ast.C1	15	M08340_2.00	ZBTB26	CGCGCRCRCGCRCGCRCRCRC	1.24e-07	4.73e-06	0.00503	38	100	100	1100	3.71	10	10	7	0.64
ast.C1	16	M07782_2.00	ZNF487	CMAAWAAAAAWRAAAWAAHAAGCAVAVMA	6.97e-08	5.09e-06	0.00542	73	100	100	1100	55.1	8	8	2	0.18
ast.C1	17	M07736_2.00	ZNF84	YTKCCTGTTCHYDCYNYTYYC	3.77e-08	1.56e-05	0.0166	414	100	100	1100	1.22	56	56	313	28.45
ast.C1	18	M07609_2.00	ZNF496	ATYRYGCCACTGCACTCCAGCCTGGGCRAC	3.66e-06	1.83e-05	0.0195	5	100	100	1100	2250000	5	5	0	0
ast.C1	19	M08060_2.00	(MYF5)_(Mus_musculus)_(DBD_0.90)	NRNRRCAGCTGSN	4.71e-08	2.09e-05	0.0222	443	100	100	1100	17.4	15	15	22	2
ast.C1	20	M07642_2.00	ZNF519	CSGCBGCMGCCGCCC	1.1e-07	2.59e-05	0.0276	236	100	100	1100	17.6	15	15	24	2.18
ast.C1	21	M04857_2.00	FOXR2	AYATAWACATAAATRHW	2.24e-07	2.8e-05	0.0298	125	100	100	1100	1.43	24	24	73	6.64
ast.C1	22	M08373_2.00	ZNF774	NYCYCHKBCTCYTCYTCY	4.45e-08	3.19e-05	0.034	717	100	100	1100	3.21	55	55	305	27.73
ast.C1	23	M08166_2.00	SOX13	DVACAATGGNN	1.61e-07	6.74e-05	0.0718	418	100	100	1100	2.2	32	32	124	11.27
ast.C1	24	M08279_2.00	ZNF37A	YYYCYYTCC	1.4e-07	0.000107	0.114	761	100	100	1100	2.04	64	64	406	36.91
ast.C1	25	M07764_2.00	ZNF880	CTGCWCTCTCCCYYYCCCMHYYHNCHN	2.72e-07	0.00011	0.117	403	100	100	1100	1.98	51	51	284	25.82
ast.C1	26	M07776_2.00	ZNF225	TTACCWKTTDRATTYYTTTYTTTTTYYT	1.04e-06	0.000122	0.13	118	100	100	1100	1.72	25	25	87	7.91
ast.C1	27	M07716_2.00	ZNF398	CTSYYTCCCTCCCT	3.23e-07	0.000132	0.141	409	100	100	1100	1.1	57	57	343	31.18
ast.C1	28	M08260_2.00	ZNF467	YCYCYCYCCCYBCCCCTCCCC	3.3e-07	0.000138	0.147	419	100	100	1100	5.68	40	40	190	17.27
ast.C1	29	M04412_2.00	ZNF821	NTGTCYGTCTGTCCD	1.78e-06	0.000215	0.229	121	100	100	1100	1.08	25	25	90	8.18
ast.C1	30	M05753_2.00	SOX30	NAACAATG	4.5e-07	0.00024	0.256	534	100	100	1100	4.17	9	9	6	0.55
ast.C1	31	M08325_2.00	ZNF22	TTTTTTTTT	7.68e-07	0.00025	0.266	325	100	100	1100	5.7	24	24	79	7.18
ast.C1	32	M07588_2.00	ZNF132	TCCTTCCCHCYBTCC	6.23e-07	0.00026	0.277	417	100	100	1100	2.8	40	40	195	17.73
ast.C1	33	M05896_2.00	SOX17	RAACAATRGN	9.27e-07	0.000412	0.438	444	100	100	1100	5.18	13	13	21	1.91
ast.C1	34	M08310_2.00	ZNF341	GCTSTTCCYBCYBCYSYCCBS	8.49e-07	0.000425	0.453	501	100	100	1100	1.1	65	65	436	39.64
ast.C1	35	M04166_2.00	ATOH1	AACAGCTGTC	1.56e-06	0.000507	0.54	325	100	100	1100	4.64	21	21	64	5.82
ast.C1	36	M08261_2.00	ZSCAN22	CCTCCTCCMTCWGAC	1.59e-06	0.000522	0.556	329	100	100	1100	1.1	48	48	273	24.82
ast.C1	37	M04195_2.00	BHLHA15	RVCAGCTGBB	1.26e-06	0.000711	0.757	565	100	100	1100	6.29	21	21	63	5.73
ast.C1	38	M07601_2.00	ZNF776	CAGATGCCRGCRYYRTGCTTC	5.77e-06	0.000779	0.829	135	100	100	1100	1.42	25	25	97	8.82
ast.C1	39	M08257_2.00	ZBTB18	NCGCAGCTGCGB	4.09e-06	0.00111	1.18	271	100	100	1100	2.18	28	28	116	10.55
ast.C1	40	M07720_2.00	ZNF785	TSTGTGTKTGKGBRTSTGTRTGTVYVWGT	4.56e-05	0.00119	1.26	26	100	100	1100	72700	4	4	0	0
ast.C1	41	M07614_2.00	ZNF180	CCSCASBCCCCDCCCSBCCCY	5.24e-06	0.00164	1.75	313	100	100	1100	19.4	21	21	70	6.36
ast.C1	42	M08342_2.00	ZNF596	KCTCKGBCTCYYYCY	4.51e-06	0.00167	1.78	370	100	100	1100	1.71	43	43	238	21.64
ast.C1	43	M07766_2.00	ZNF879	DGCTVTRKTGTTWGGTGCATWTATRTTTAHWATTGTTAT	9.49e-05	0.00171	1.82	18	100	100	1100	25.5	6	6	5	0.45
ast.C1	44	M07581_2.00	ZNF484	BYSCYTGTKCYBCWBTCCYYB	3.29e-06	0.00172	1.83	522	100	100	1100	23.1	16	16	39	3.55
ast.C1	45	M07597_2.00	ZNF182	CYTTTTKTTTTT	4.04e-06	0.00179	1.91	443	100	100	1100	2.63	38	38	194	17.64
ast.C1	46	M05894_2.00	SOX5	DAACAATRRN	4.29e-06	0.00216	2.3	505	100	100	1100	1.9	36	36	178	16.18
ast.C1	47	M07646_2.00	ZNF613	MTTTTTTTT	4.71e-06	0.00242	2.57	514	100	100	1100	3.07	37	37	187	17
ast.C1	48	M05892_2.00	SOX6	WAACAATRGN	5.53e-06	0.00242	2.58	438	100	100	1100	1.94	35	35	172	15.64
ast.C1	49	M00161_2.00	(FOXJ1)_(Mus_musculus)_(DBD_1.00)	NRTAAACAAANN	4.94e-06	0.00242	2.58	490	100	100	1100	1.27	56	56	362	32.91
ast.C1	50	M04483_2.00	ZSCAN1	NYGCACACVCTGAMAAH	1.71e-05	0.00253	2.7	148	100	100	1100	1.5	24	24	97	8.82
ast.C1	51	M04593_2.00	ZSCAN4	NYGCACACVCTGWMAAH	1.67e-05	0.00276	2.94	166	100	100	1100	1.11	28	28	126	11.45
ast.C1	52	M07694_2.00	ZNF527	TYTCTGTYKCTKGCMMCCHNN	6.43e-06	0.00279	2.97	435	100	100	1100	1.14	56	56	365	33.18
ast.C1	53	M08116_2.00	FOXP2	RWGTAAACAVR	9.12e-06	0.00281	3	309	100	100	1100	1.02	45	45	263	23.91
ast.C1	54	M04207_2.00	ASCL2	VRCAGCTGYB	5.69e-06	0.00296	3.15	521	100	100	1100	13.3	13	13	26	2.36
ast.C1	55	M07658_2.00	ZNF571	CCGCCGCVGCCKCCS	1.64e-05	0.00305	3.25	187	100	100	1100	1.19	31	31	149	13.55
ast.C1	56	M08351_2.00	ZBTB42	CRCAKCTGG	8.86e-06	0.00411	4.38	465	100	100	1100	1.48	49	49	300	27.27
ast.C1	57	M07625_2.00	ZNF212	TCTCTCTCTCTCTCTCTCTCTCTCTCTCTC	0.000599	0.00419	4.46	7	100	100	1100	21.5	4	4	2	0.18
ast.C1	58	M07678_2.00	ZNF529	YYNSSYHCYTCVTCCCSCTYCCCMCSC	2.89e-05	0.006	6.39	208	100	100	1100	1.72	33	33	170	15.45
ast.C1	59	M04847_2.00	FOXL2	ARYGTAAACAH	1.65e-05	0.00611	6.51	372	100	100	1100	1.42	32	32	157	14.27
ast.C1	60	M07610_2.00	PRDM9	SYTBYTDYBBCCYCCSTNVCCNCC	1.83e-05	0.00645	6.87	354	100	100	1100	22.6	19	19	64	5.82
ast.C1	61	M08380_2.00	ZNF98	BTKCCTTTTTBTTGTCYTTDY	2.43e-05	0.00769	8.19	317	100	100	1100	1.43	41	41	237	21.55
ast.C1	62	M07562_2.00	ZKSCAN2	RRAAAAAAC	1.43e-05	0.00844	8.99	592	100	100	1100	1.25	58	58	395	35.91
ast.C1	63	M07587_2.00	ZNF304	CCCCCKCCCCRVTCSRGCCYYSNS	3.14e-05	0.00874	9.31	280	100	100	1100	8.33	22	22	87	7.91
ast.C1	64	M08111_2.00	FLI1	GGAAGGAAGGAAGGAAGG	0.000246	0.00907	9.66	37	100	100	1100	2.22	9	9	19	1.73
mg.C4	1	M08090_2.00	ZNF384	TTTTTTTTKWNN	4.42e-15	2.41e-12	2.57e-09	546	100	100	1100	70.6	13	13	0	0
mg.C4	2	M07646_2.00	ZNF613	MTTTTTTTT	4.53e-15	2.72e-12	2.89e-09	600	100	100	1100	32.1	14	14	1	0.09
mg.C4	3	M07605_2.00	ZNF235	THWTHYWTTWHATYTTTTTYTTTWTTTTTT	7.99e-15	3.3e-12	3.51e-09	413	100	100	1100	439	17	17	6	0.55
mg.C4	4	M07590_2.00	ZNF287	TYTYTBTYTTYYWTBTYTKTTWTTTTTTYTTTT	2.42e-14	7.4e-12	7.88e-09	305	100	100	1100	1570	16	16	5	0.45
mg.C4	5	M07782_2.00	ZNF487	CMAAWAAAAAWRAAAWAAHAAGCAVAVMA	6.22e-14	7.78e-12	8.28e-09	125	100	100	1100	5.89	28	28	44	4
mg.C4	6	M08325_2.00	ZNF22	TTTTTTTTT	2.13e-14	8.55e-12	9.11e-09	402	100	100	1100	131	18	18	9	0.82
mg.C4	7	M07733_2.00	ZNF823	YYYTTCTCTBTYKCY	5.71e-13	3.44e-10	3.66e-07	602	100	100	1100	1.19	79	79	463	42.09
mg.C4	8	M08277_2.00	PRDM6	TTTTYYTBTTTTTTYHYTTYY	6.35e-13	3.68e-10	3.92e-07	580	100	100	1100	47.4	23	23	29	2.64
mg.C4	9	M07597_2.00	ZNF182	CYTTTTKTTTTT	7.22e-13	3.98e-10	4.24e-07	551	100	100	1100	80.4	12	12	1	0.09
mg.C4	10	M07776_2.00	ZNF225	TTACCWKTTDRATTYYTTTYTTTTTYYT	2.35e-11	3.88e-09	4.13e-06	165	100	100	1100	19.1	20	20	25	2.27
mg.C4	11	M08377_2.00	ZSCAN16	RTRTRTRTATRTRTRTATATATAT	1.5e-08	2.1e-07	0.000223	14	100	100	1100	40.2	8	8	1	0.09
mg.C4	12	M07684_2.00	ZNF197	YYTBYTYYTGWCYTT	6.04e-10	4.16e-07	0.000443	688	100	100	1100	2.96	55	55	270	24.55
mg.C4	13	M07845_2.00	PRDM1	BCACTTTCACTTTYH	2.23e-09	8.45e-07	0.0009	379	100	100	1100	1.22	55	55	280	25.45
mg.C4	14	M07773_2.00	ZNF432	TTYCYCYCCCYYBCCBYCYCCHTYCCTCTC	2.93e-09	8.68e-07	0.000924	296	100	100	1100	15.5	27	27	72	6.55
mg.C4	15	M04575_2.00	ZNF713	BTTTCYWGTCTTTTTTCTD	7.93e-09	8.96e-07	0.000954	113	100	100	1100	25.2	10	10	4	0.36
mg.C4	16	M07764_2.00	ZNF880	CTGCWCTCTCCCYYYCCCMHYYHNCHN	2.28e-09	9.4e-07	0.001	412	100	100	1100	4.4	43	43	179	16.27
mg.C4	17	M08380_2.00	ZNF98	BTKCCTTTTTBTTGTCYTTDY	2.45e-09	1.03e-06	0.00109	418	100	100	1100	12.5	24	24	55	5
mg.C4	18	M07694_2.00	ZNF527	TYTCTGTYKCTKGCMMCCHNN	8.12e-09	3.58e-06	0.00381	441	100	100	1100	1.13	62	62	358	32.55
mg.C4	19	M07713_2.00	ZNF585A	TCTGTWYTC	1.06e-08	4.23e-06	0.00451	398	100	100	1100	1.11	56	56	302	27.45
mg.C4	20	M07658_2.00	ZNF571	CCGCCGCVGCCKCCS	2.45e-08	4.56e-06	0.00485	186	100	100	1100	33.2	9	9	3	0.27
mg.C4	21	M07635_2.00	ZNF570	DWRTTTTCTTKTAHKWTRTYT	2.14e-08	7.03e-06	0.00748	328	100	100	1100	10.6	20	20	42	3.82
mg.C4	22	M08373_2.00	ZNF774	NYCYCHKBCTCYTCYTCY	1.09e-08	7.85e-06	0.00836	717	100	100	1100	6.93	40	40	166	15.09
mg.C4	23	M08388_2.00	ZNF770	YCYCRGCCTCC	3.16e-08	1.42e-05	0.0151	450	100	100	1100	2.95	40	40	173	15.73
mg.C4	24	M08260_2.00	ZNF467	YCYCYCYCCCYBCCCCTCCCC	3.52e-08	1.52e-05	0.0162	431	100	100	1100	3.3	47	47	231	21
mg.C4	25	M08310_2.00	ZNF341	GCTSTTCCYBCYBCYSYCCBS	2.92e-08	1.52e-05	0.0162	523	100	100	1100	10.5	28	28	88	8
mg.C4	26	M08142_2.00	IRF1	AAANNGAAAGTGAAASYRRRN	6.14e-08	1.8e-05	0.0192	294	100	100	1100	2.14	36	36	147	13.36
mg.C4	27	M07659_2.00	ZNF443	GTCTKCYMAGWHGCTGGYRTT	1.71e-07	1.81e-05	0.0193	106	100	100	1100	72	7	7	1	0.09
mg.C4	28	M07609_2.00	ZNF496	ATYRYGCCACTGCACTCCAGCCTGGGCRAC	3.66e-06	1.83e-05	0.0195	5	100	100	1100	5550000	5	5	0	0
mg.C4	29	M07562_2.00	ZKSCAN2	RRAAAAAAC	2.95e-08	1.96e-05	0.0209	665	100	100	1100	1.4	65	65	401	36.45
mg.C4	30	M07716_2.00	ZNF398	CTSYYTCCCTCCCT	5.84e-08	2.28e-05	0.0242	390	100	100	1100	1.24	54	54	298	27.09
mg.C4	31	M07671_2.00	ZNF93	DNNNSCKGBSYTGCAGCARBSNCTGCTGCTDCCHBNNBB	2.21e-07	4.99e-05	0.0532	226	100	100	1100	2.41	38	38	171	15.55
mg.C4	32	M08378_2.00	ZFP28	KKNYYHHNTATKATYTCYWTTTCYTCWGDTGTC	1.65e-07	5.6e-05	0.0596	339	100	100	1100	3.15	35	35	146	13.27
mg.C4	33	M07588_2.00	ZNF132	TCCTTCCCHCYBTCC	1.44e-07	6.37e-05	0.0679	444	100	100	1100	9.34	25	25	77	7
mg.C4	34	M07595_2.00	RBAK	GSYYBYTYCTYYCSC	1.06e-07	6.87e-05	0.0732	648	100	100	1100	1.23	73	73	503	45.73
mg.C4	35	M07765_2.00	ZNF492	CCTTTTTRKTGYTCTTKT	2.13e-07	7.31e-05	0.0779	343	100	100	1100	46	12	12	14	1.27
mg.C4	36	M07610_2.00	PRDM9	SYTBYTDYBBCCYCCSTNVCCNCC	2.47e-07	9.13e-05	0.0972	369	100	100	1100	3.78	37	37	164	14.91
mg.C4	37	M07614_2.00	ZNF180	CCSCASBCCCCDCCCSBCCCY	4.04e-07	0.000115	0.123	285	100	100	1100	19.4	21	21	58	5.27
mg.C4	38	M08323_2.00	KLF15	CCCCBSCYCCGCCCC	3.03e-07	0.00012	0.128	395	100	100	1100	1.42	51	51	285	25.91
mg.C4	39	M04593_2.00	ZSCAN4	NYGCACACVCTGWMAAH	7.49e-07	0.000127	0.136	170	100	100	1100	3.35	18	18	44	4
mg.C4	40	M07642_2.00	ZNF519	CSGCBGCMGCCGCCC	1.02e-06	0.000201	0.214	198	100	100	1100	3.95	22	22	68	6.18
mg.C4	41	M07581_2.00	ZNF484	BYSCYTGTKCYBCWBTCCYYB	3.83e-07	0.000209	0.223	546	100	100	1100	2.68	46	46	242	22
mg.C4	42	M08395_2.00	ZNF260	GCYBYNTHSYHYTCC	3.26e-07	0.000215	0.228	659	100	100	1100	1.89	58	58	353	32.09
mg.C4	43	M08088_2.00	KLF9	NSCCACACCCACH	5.83e-07	0.00023	0.245	395	100	100	1100	19.1	12	12	16	1.45
mg.C4	44	M04483_2.00	ZSCAN1	NYGCACACVCTGAMAAH	1.61e-06	0.000242	0.257	150	100	100	1100	24.2	8	8	5	0.45
mg.C4	45	M07666_2.00	ZNF662	RKCTAGCCCYBKCCTACC	8.51e-07	0.000307	0.327	361	100	100	1100	3.77	29	29	113	10.27
mg.C4	46	M07662_2.00	HKR1	VYBVYSTCCTCCCYNGYSCMB	7.23e-07	0.000353	0.376	488	100	100	1100	6.74	29	29	112	10.18
mg.C4	47	M07612_2.00	ZNF202	CCKCSTCC	1.62e-06	0.000372	0.396	230	100	100	1100	1.6	27	27	103	9.36
mg.C4	48	M07727_2.00	ZNF460	CGCCRCCTCCCC	1.56e-06	0.000404	0.43	259	100	100	1100	1.13	41	41	211	19.18
mg.C4	49	M07720_2.00	ZNF785	TSTGTGTKTGKGBRTSTGTRTGTVYVWGT	4.56e-05	0.000593	0.631	13	100	100	1100	15000	4	4	0	0
mg.C4	50	M08259_2.00	ZNF322	GWGCCTGSTACWSWGCC	1.99e-06	0.000597	0.636	300	100	100	1100	1.52	38	38	188	17.09
mg.C4	51	M08340_2.00	ZBTB26	CGCGCRCRCGCRCGCRCRCRC	2.05e-05	0.000656	0.699	32	100	100	1100	11.2	5	5	1	0.09
mg.C4	52	M03581_2.00	CPEB1	AATAAAAR	1.48e-06	0.000678	0.722	459	100	100	1100	1.06	59	59	379	34.45
mg.C4	53	M07736_2.00	ZNF84	YTKCCTGTTCHYDCYNYTYYC	1.5e-06	0.000711	0.758	474	100	100	1100	1.62	50	50	291	26.45
mg.C4	54	M07927_2.00	EGR1	CCSCSCYBCCGCCCMCGCVS	4.28e-06	0.000808	0.86	189	100	100	1100	5.06	18	18	51	4.64
mg.C4	55	M07938_2.00	E2F1	VRRVRGVGCGCGCRS	5.77e-06	0.000975	1.04	169	100	100	1100	1.61	25	25	97	8.82
mg.C4	56	M01722_2.00	(HEYL)_(Mus_musculus)_(DBD_0.91)	RCACGTGNC	1.02e-05	0.00116	1.23	114	100	100	1100	1.58	15	15	38	3.45
mg.C4	57	M04129_2.00	CLOCK	RMCACGTGYN	1.36e-05	0.00146	1.56	108	100	100	1100	1.98	12	12	24	2.18
mg.C4	58	M08116_2.00	FOXP2	RWGTAAACAVR	4.91e-06	0.00152	1.62	310	100	100	1100	1.13	42	42	230	20.91
mg.C4	59	M04309_2.00	CREB3L1	NTGCCACGTGKRCR	1.72e-05	0.00157	1.67	91	100	100	1100	4.63	9	9	12	1.09
mg.C4	60	M02487_2.00	(HMG20B)_(Mus_musculus)_(DBD_0.94)	NWATTATWTWN	6.77e-06	0.00165	1.76	244	100	100	1100	1.79	25	25	98	8.91
mg.C4	61	M07647_2.00	ZNF135	TCGACCTCC	9.98e-06	0.00203	2.17	204	100	100	1100	2.61	22	22	80	7.27
mg.C4	62	M08318_2.00	ZNF394	BCHBCYCCAGCTACTCCTYY	6.08e-06	0.00235	2.5	387	100	100	1100	1.49	46	46	268	24.36
mg.C4	63	M08296_2.00	SP4	YHRGCYCCGCCCCCY	6.13e-06	0.00249	2.65	407	100	100	1100	3.69	32	32	149	13.55
mg.C4	64	M07689_2.00	ZNF383	RCCCAGGCYCCTTCCMYCTTGTKGCTC	1.66e-05	0.00274	2.92	166	100	100	1100	4.14	22	22	83	7.55
mg.C4	65	M01026_2.00	SOX4	AACAAAGG	5.52e-06	0.00286	3.05	519	100	100	1100	1.57	51	51	314	28.55
mg.C4	66	M04124_2.00	ARNTL	RTCACGTGHN	3.91e-05	0.00289	3.08	74	100	100	1100	1.3	14	14	38	3.45
mg.C4	67	M07723_2.00	ZNF860	SBBYTGCTCCCTGCY	6.87e-06	0.003	3.19	437	100	100	1100	2.96	36	36	182	16.55
mg.C4	68	M04390_2.00	ZBTB32	WGTACAGTAWTACTGTACW	0.000213	0.0032	3.4	15	100	100	1100	7.42	4	4	1	0.09
mg.C4	69	M08049_2.00	HIF1A	VBACGTGCNN	9.01e-05	0.00351	3.74	39	100	100	1100	1.77	9	9	16	1.45
mg.C4	70	M07582_2.00	ZNF557	TCCCTG	5.33e-06	0.00361	3.85	679	100	100	1100	5.29	23	23	83	7.55
mg.C4	71	M04158_2.00	NPAS2	NRCACGTGKY	6.22e-05	0.00366	3.9	59	100	100	1100	1.08	14	14	40	3.64
mg.C4	72	M07611_2.00	ZNF12	BNYTYSTYNCWGCAGCDS	9.12e-06	0.00369	3.93	406	100	100	1100	1.4	45	45	263	23.91
mg.C4	73	M07678_2.00	ZNF529	YYNSSYHCYTCVTCCCSCTYCCCMCSC	2.29e-05	0.00389	4.14	170	100	100	1100	108	8	8	9	0.82
mg.C4	74	M04455_2.00	KLF2	NRCCMCRCCCH	9.7e-06	0.00411	4.37	424	100	100	1100	11.1	12	12	23	2.09
mg.C4	75	M07730_2.00	ZNF181	MYYYSWGSTTSTWGGRMKGMKGWS	2.05e-05	0.00424	4.51	207	100	100	1100	272	5	5	1	0.09
mg.C4	76	M04060_2.00	HES2	GRCACGTGCC	4.8e-05	0.00426	4.54	89	100	100	1100	4.71	7	7	7	0.64
mg.C4	77	M08261_2.00	ZSCAN22	CCTCCTCCMTCWGAC	1.52e-05	0.00436	4.64	288	100	100	1100	1.36	38	38	206	18.73
mg.C4	78	M07712_2.00	ZNF418	RMHWTTTWWTMWTNWAADAAAANWWTTVCW	2.32e-05	0.00463	4.93	200	100	100	1100	1.64	30	30	144	13.09
mg.C4	79	M04537_2.00	KLF13	NRCCACGCCCMCH	1.44e-05	0.00472	5.03	328	100	100	1100	11	13	13	29	2.64
mg.C4	80	M01812_2.00	(CREB3L2)_(Mus_musculus)_(DBD_1.00)	HCACGTGGC	5.57e-05	0.00473	5.03	85	100	100	1100	1.39	13	13	34	3.09
mg.C4	81	M07676_2.00	ZNF267	CCKCYSCACMKGCCBBCRGSN	1.81e-05	0.00555	5.91	308	100	100	1100	2.36	34	34	174	15.82
mg.C4	82	M07602_2.00	ZNF18	RGTGTGAAYNSGNKN	1.52e-05	0.0061	6.5	402	100	100	1100	1.05	53	53	345	31.36
mg.C4	83	M07621_2.00	ZNF30	CAGCCGCCCCGTCCG	9.6e-05	0.0067	7.13	70	100	100	1100	5.22	8	8	12	1.09
mg.C4	84	M08165_2.00	SOX10	NDAACAAAGVN	1.38e-05	0.00682	7.26	494	100	100	1100	1.1	59	59	405	36.82
mg.C4	85	M04139_2.00	HES6	RACACGTGCC	8.95e-05	0.00722	7.69	81	100	100	1100	1.11	17	17	60	5.45
mg.C4	86	M00161_2.00	(FOXJ1)_(Mus_musculus)_(DBD_1.00)	NRTAAACAAANN	1.4e-05	0.0073	7.78	525	100	100	1100	1.34	55	55	364	33.09
mg.C4	87	M04637_2.00	ZNF580	CCTACCCTYDCCTACCCY	2.63e-05	0.00731	7.79	279	100	100	1100	2.07	32	32	161	14.64
mg.C4	88	M04170_2.00	ARNT2	GTCACGTGMN	0.000146	0.00873	9.3	60	100	100	1100	1.08	14	14	44	4
mg.C4	89	M04857_2.00	FOXR2	AYATAWACATAAATRHW	7.63e-05	0.00882	9.39	116	100	100	1100	1.06	22	22	93	8.45
mg.C4	90	M04529_2.00	ZNF444	NCGTCCCCCTCCCCCH	5.83e-05	0.00922	9.82	159	100	100	1100	5.12	18	18	64	5.82

## Sheet: 4
Supplementary Data 4. Sox10 Target Genes Shared or Unique Among ast.C1, mg.C4, and odc.C7
gene	label
KIF1B	ast.C1 unique
OR2T4	ast.C1 unique
LOC399715	ast.C1 unique
CBX5	ast.C1 unique
MIR5700	ast.C1 unique
RITA1	ast.C1 unique
GPR12	ast.C1 unique
STARD13	ast.C1 unique
MAB21L1	ast.C1 unique
MCF2L	ast.C1 unique
STARD9	ast.C1 unique
USP3-AS1	ast.C1 unique
KLHL25	ast.C1 unique
ISG20	ast.C1 unique
MIR6506	ast.C1 unique
IRX5	ast.C1 unique
CDH5	ast.C1 unique
CDH19	ast.C1 unique
LINC01913	ast.C1 unique
SHANK3	ast.C1 unique
VGLL4	ast.C1 unique
FHIT	ast.C1 unique
PPP4R2	ast.C1 unique
PPP2R3A	ast.C1 unique
ANK2	ast.C1 unique
FAT4	ast.C1 unique
MIR582	ast.C1 unique
NEDD9	ast.C1 unique
LOC100130357	ast.C1 unique
LINC01564	ast.C1 unique
RPS6KA2-IT1	ast.C1 unique
PDGFA	ast.C1 unique
GGCT	ast.C1 unique
PDE1C	ast.C1 unique
FAM133B	ast.C1 unique
LOC100130880	ast.C1 unique
PCMTD1	ast.C1 unique
LINC01592	ast.C1 unique
SAMD12	ast.C1 unique
TATDN1	ast.C1 unique
TMEM246-AS1	ast.C1 unique
GSN-AS1	ast.C1 unique
GPM6B	ast.C1 unique
KAZN	mg.C4 unique
CYP2J2	mg.C4 unique
LINC01725	mg.C4 unique
SLC44A3	mg.C4 unique
FAM19A3	mg.C4 unique
SLC22A15	mg.C4 unique
HMGCS2	mg.C4 unique
SHISA4	mg.C4 unique
LINC01693	mg.C4 unique
ESRRG	mg.C4 unique
SLC30A10	mg.C4 unique
PGBD5	mg.C4 unique
ZNF669	mg.C4 unique
FAM171A1	mg.C4 unique
LINC00844	mg.C4 unique
MIR4296	mg.C4 unique
LOC101928053	mg.C4 unique
TEAD1	mg.C4 unique
MIR6073	mg.C4 unique
NAV2-AS5	mg.C4 unique
AHNAK	mg.C4 unique
FAM181B	mg.C4 unique
RAB30	mg.C4 unique
HSPB2	mg.C4 unique
CADM1	mg.C4 unique
SORL1	mg.C4 unique
NTM-IT	mg.C4 unique
IGSF9B	mg.C4 unique
LOC101928100	mg.C4 unique
EMP1	mg.C4 unique
LINC01559	mg.C4 unique
TUBA1C	mg.C4 unique
RMST	mg.C4 unique
ANKRD13A	mg.C4 unique
NCOR2	mg.C4 unique
SPATA13	mg.C4 unique
DCLK1	mg.C4 unique
MIR8079	mg.C4 unique
LINC00462	mg.C4 unique
KCNRG	mg.C4 unique
ITGBL1	mg.C4 unique
NUBPL	mg.C4 unique
NFKBIA	mg.C4 unique
RTRAF	mg.C4 unique
LINC02324	mg.C4 unique
TC2N	mg.C4 unique
SERPINA3	mg.C4 unique
SYNE3	mg.C4 unique
OTUD7A	mg.C4 unique
LINC02345	mg.C4 unique
EID1	mg.C4 unique
SETD6	mg.C4 unique
WWP2	mg.C4 unique
MIR6775	mg.C4 unique
KSR1	mg.C4 unique
CORO6	mg.C4 unique
CDK5R1	mg.C4 unique
CPSF4L	mg.C4 unique
ZNF521	mg.C4 unique
GALNT1	mg.C4 unique
RIT2	mg.C4 unique
LINC01416	mg.C4 unique
DIPK1C	mg.C4 unique
LINC01898	mg.C4 unique
MIR3125	mg.C4 unique
C2orf73	mg.C4 unique
SPTBN1	mg.C4 unique
LINC01159	mg.C4 unique
LINC01101	mg.C4 unique
TFCP2L1	mg.C4 unique
ZEB2-AS1	mg.C4 unique
GPR155	mg.C4 unique
CAVIN2	mg.C4 unique
NRP2	mg.C4 unique
ATIC	mg.C4 unique
B3GNT7	mg.C4 unique
PTMA	mg.C4 unique
AGAP1-IT1	mg.C4 unique
ILKAP	mg.C4 unique
MIR4441	mg.C4 unique
LOC339593	mg.C4 unique
BTBD3	mg.C4 unique
SNORD17	mg.C4 unique
ID1	mg.C4 unique
COX4I2	mg.C4 unique
MIR6871	mg.C4 unique
PREX1	mg.C4 unique
MIR548XHG	mg.C4 unique
TEF	mg.C4 unique
FAM19A5	mg.C4 unique
LOC101927394	mg.C4 unique
DLEC1	mg.C4 unique
MYRIP	mg.C4 unique
CACNA2D3-AS1	mg.C4 unique
MAGI1	mg.C4 unique
NXPE3	mg.C4 unique
LINC00882	mg.C4 unique
LOC101929579	mg.C4 unique
MIR4796	mg.C4 unique
LSAMP-AS1	mg.C4 unique
AMOTL2	mg.C4 unique
KCNAB1-AS2	mg.C4 unique
TIPARP	mg.C4 unique
IL12A	mg.C4 unique
MIR569	mg.C4 unique
RBPJ	mg.C4 unique
LINC02380	mg.C4 unique
FAM47E	mg.C4 unique
WDFY3-AS2	mg.C4 unique
MIR8066	mg.C4 unique
SCOC	mg.C4 unique
DCLK2	mg.C4 unique
STOX2	mg.C4 unique
ENPP6	mg.C4 unique
LINC01596	mg.C4 unique
LINC01377	mg.C4 unique
UBE2QL1	mg.C4 unique
CDH18	mg.C4 unique
ITGA1	mg.C4 unique
PART1	mg.C4 unique
ZSWIM6	mg.C4 unique
VCAN	mg.C4 unique
TMEM161B-AS1	mg.C4 unique
LINC01554	mg.C4 unique
CSNK1G3	mg.C4 unique
LYRM7	mg.C4 unique
ZNF300	mg.C4 unique
MIR5003	mg.C4 unique
PSMG4	mg.C4 unique
PIM1	mg.C4 unique
HDDC2	mg.C4 unique
PTPRK	mg.C4 unique
ITGB8	mg.C4 unique
LOC101927811	mg.C4 unique
SH2B2	mg.C4 unique
MIR6132	mg.C4 unique
LOC105375483	mg.C4 unique
FLNC	mg.C4 unique
AHCYL2	mg.C4 unique
BMP1	mg.C4 unique
GNRH1	mg.C4 unique
LOC101929528	mg.C4 unique
PREX2	mg.C4 unique
PMP2	mg.C4 unique
CNGB3	mg.C4 unique
C8orf87	mg.C4 unique
NDUFAF6	mg.C4 unique
DEPTOR	mg.C4 unique
ZHX2	mg.C4 unique
KLHL38	mg.C4 unique
LINC00964	mg.C4 unique
KCNK9	mg.C4 unique
DMRT1	mg.C4 unique
NFIB	mg.C4 unique
GNAQ	mg.C4 unique
PTPDC1	mg.C4 unique
TMEM38B	mg.C4 unique
RGS3	mg.C4 unique
COL27A1	mg.C4 unique
DAB2IP	mg.C4 unique
NRON	mg.C4 unique
SARDH	mg.C4 unique
NACC2	mg.C4 unique
ENTPD2	mg.C4 unique
ZDHHC9	mg.C4 unique
LDOC1	mg.C4 unique
IDS	mg.C4 unique
TNFRSF18	odc.C7 unique
ESPN	odc.C7 unique
SYF2	odc.C7 unique
KHDRBS1	odc.C7 unique
LINC01137	odc.C7 unique
CDC20	odc.C7 unique
MIR5584	odc.C7 unique
LINC01344	odc.C7 unique
PPP1R12B	odc.C7 unique
RHOBTB1	odc.C7 unique
OPALIN	odc.C7 unique
ENO4	odc.C7 unique
GRK5	odc.C7 unique
RNF141	odc.C7 unique
STIP1	odc.C7 unique
NRXN2	odc.C7 unique
SCN4B	odc.C7 unique
TRIM29	odc.C7 unique
RPL41	odc.C7 unique
ARHGEF25	odc.C7 unique
PPM1H	odc.C7 unique
C12orf76	odc.C7 unique
P2RX7	odc.C7 unique
MIR7107	odc.C7 unique
CDK2AP1	odc.C7 unique
LINC00375	odc.C7 unique
LOC100506476	odc.C7 unique
OAZ2	odc.C7 unique
NME3	odc.C7 unique
SNHG19	odc.C7 unique
MGRN1	odc.C7 unique
C16orf82	odc.C7 unique
MIR5093	odc.C7 unique
TAX1BP3	odc.C7 unique
PNMT	odc.C7 unique
CASKIN2	odc.C7 unique
TRIM47	odc.C7 unique
CYTH1	odc.C7 unique
CEP295NL	odc.C7 unique
LOC105372028	odc.C7 unique
MIR4318	odc.C7 unique
SCAMP4	odc.C7 unique
GADD45B	odc.C7 unique
GNG7	odc.C7 unique
MCOLN1	odc.C7 unique
LYL1	odc.C7 unique
HAUS8	odc.C7 unique
GDF1	odc.C7 unique
ZNF737	odc.C7 unique
ARHGAP33	odc.C7 unique
TBC1D17	odc.C7 unique
YWHAQ	odc.C7 unique
GACAT3	odc.C7 unique
LINC01793	odc.C7 unique
TMEM17	odc.C7 unique
SH2D6	odc.C7 unique
NCAPH	odc.C7 unique
CNGA3	odc.C7 unique
RNF149	odc.C7 unique
MAP4K4	odc.C7 unique
FMNL2	odc.C7 unique
MIR3128	odc.C7 unique
TTC30A	odc.C7 unique
AGAP1	odc.C7 unique
MIR4440	odc.C7 unique
MIR4269	odc.C7 unique
MIR4786	odc.C7 unique
MIR4756	odc.C7 unique
PPDPF	odc.C7 unique
PRMT2	odc.C7 unique
CECR2	odc.C7 unique
PCAT14	odc.C7 unique
SUN2	odc.C7 unique
LINC01315	odc.C7 unique
SH3BP5-AS1	odc.C7 unique
ATRIP	odc.C7 unique
SAMMSON	odc.C7 unique
CLCN2	odc.C7 unique
TMEM144	odc.C7 unique
SNHG18	odc.C7 unique
AKIRIN2	odc.C7 unique
LOC101927314	odc.C7 unique
LOC101926963	odc.C7 unique
TRIL	odc.C7 unique
LINC01445	odc.C7 unique
FBXL13	odc.C7 unique
BLACE	odc.C7 unique
DNAJB6	odc.C7 unique
LOC158434	odc.C7 unique
CDK5RAP2	odc.C7 unique
TTLL11	odc.C7 unique
NEK6	odc.C7 unique
LCNL1	odc.C7 unique
XG	odc.C7 unique
XPNPEP2	odc.C7 unique
PRKCZ	ast.C1-mg.C4-odc.C7 shared
PLCH2	ast.C1-mg.C4-odc.C7 shared
SPSB1	ast.C1-mg.C4-odc.C7 shared
MUL1	ast.C1-odc.C7 shared
RAP1GAP	ast.C1-mg.C4-odc.C7 shared
MIR4253	ast.C1-mg.C4 shared
AUNIP	ast.C1-odc.C7 shared
LOC101929464	ast.C1-odc.C7 shared
TRAPPC3	ast.C1-mg.C4-odc.C7 shared
HIVEP3	ast.C1-mg.C4-odc.C7 shared
SPATA6	ast.C1-mg.C4-odc.C7 shared
SSBP3-AS1	ast.C1-mg.C4-odc.C7 shared
LOC101929935	ast.C1-mg.C4-odc.C7 shared
AK5	ast.C1-mg.C4-odc.C7 shared
MIGA1	ast.C1-mg.C4 shared
LINC01361	ast.C1-mg.C4 shared
TTLL7	ast.C1-odc.C7 shared
CSF1	ast.C1-mg.C4-odc.C7 shared
CHIA	ast.C1-mg.C4-odc.C7 shared
TMIGD3	ast.C1-mg.C4 shared
C2CD4D	ast.C1-mg.C4-odc.C7 shared
EFNA1	ast.C1-mg.C4-odc.C7 shared
IFI16	ast.C1-mg.C4-odc.C7 shared
KCNJ9	ast.C1-mg.C4-odc.C7 shared
ADAMTS4	ast.C1-mg.C4-odc.C7 shared
LOC100505795	ast.C1-odc.C7 shared
LMX1A	ast.C1-mg.C4-odc.C7 shared
RC3H1	ast.C1-mg.C4-odc.C7 shared
GPR52	ast.C1-mg.C4-odc.C7 shared
GPR37L1	ast.C1-mg.C4-odc.C7 shared
SOX13	ast.C1-mg.C4-odc.C7 shared
GOLT1A	ast.C1-mg.C4-odc.C7 shared
CNTN2	ast.C1-mg.C4-odc.C7 shared
TMCC2	ast.C1-mg.C4-odc.C7 shared
MFSD4A	ast.C1-mg.C4-odc.C7 shared
SLC26A9-AS1	ast.C1-mg.C4-odc.C7 shared
PLXNA2	ast.C1-mg.C4-odc.C7 shared
KCNH1	ast.C1-mg.C4-odc.C7 shared
NEK2	ast.C1-mg.C4-odc.C7 shared
DUSP10	ast.C1-mg.C4-odc.C7 shared
CDC42BPA	ast.C1-mg.C4-odc.C7 shared
LOC149373	ast.C1-mg.C4-odc.C7 shared
MIR4671	ast.C1-mg.C4 shared
MAP1LC3C	ast.C1-mg.C4-odc.C7 shared
C1orf100	ast.C1-mg.C4 shared
PRR26	ast.C1-mg.C4-odc.C7 shared
LINC00707	ast.C1-odc.C7 shared
LOC101928453	ast.C1-mg.C4-odc.C7 shared
PIP4K2A	ast.C1-mg.C4-odc.C7 shared
ARHGAP21	ast.C1-mg.C4-odc.C7 shared
MIR604	ast.C1-odc.C7 shared
FXYD4	ast.C1-mg.C4-odc.C7 shared
ANXA8L1	ast.C1-mg.C4-odc.C7 shared
ARHGAP22	ast.C1-mg.C4-odc.C7 shared
LOC105378311	ast.C1-mg.C4 shared
CCSER2	ast.C1-mg.C4-odc.C7 shared
MIR346	ast.C1-mg.C4-odc.C7 shared
LDB3	ast.C1-odc.C7 shared
CH25H	ast.C1-mg.C4-odc.C7 shared
IFIT3	ast.C1-mg.C4-odc.C7 shared
KAZALD1	ast.C1-mg.C4-odc.C7 shared
SH3PXD2A-AS1	ast.C1-mg.C4-odc.C7 shared
LOC105378470	ast.C1-mg.C4 shared
NKX6-2	ast.C1-mg.C4-odc.C7 shared
KCNQ1	ast.C1-mg.C4 shared
KCNQ1OT1	ast.C1-mg.C4-odc.C7 shared
STIM1	ast.C1-mg.C4-odc.C7 shared
PPFIBP2	ast.C1-mg.C4-odc.C7 shared
CYB5R2	ast.C1-mg.C4-odc.C7 shared
GALNT18	ast.C1-mg.C4-odc.C7 shared
ABTB2	ast.C1-mg.C4-odc.C7 shared
PRR5L	ast.C1-mg.C4-odc.C7 shared
LRRC4C	ast.C1-mg.C4 shared
ARHGAP1	ast.C1-odc.C7 shared
C11orf49	ast.C1-mg.C4-odc.C7 shared
FOLH1	ast.C1-mg.C4-odc.C7 shared
MIR611	ast.C1-mg.C4-odc.C7 shared
BEST1	ast.C1-mg.C4-odc.C7 shared
RPS6KB2	ast.C1-mg.C4-odc.C7 shared
GAB2	ast.C1-mg.C4-odc.C7 shared
PRCP	ast.C1-mg.C4-odc.C7 shared
CCDC90B	ast.C1-mg.C4-odc.C7 shared
CCDC83	ast.C1-mg.C4-odc.C7 shared
ENDOD1	ast.C1-mg.C4-odc.C7 shared
LOC101929295	ast.C1-mg.C4 shared
SESN3	ast.C1-mg.C4-odc.C7 shared
MIR1260B	ast.C1-mg.C4-odc.C7 shared
LOC387810	ast.C1-mg.C4-odc.C7 shared
NCAM1	ast.C1-mg.C4-odc.C7 shared
DRD2	ast.C1-mg.C4-odc.C7 shared
DSCAML1	ast.C1-mg.C4-odc.C7 shared
NECTIN1	ast.C1-mg.C4-odc.C7 shared
MIR100	ast.C1-mg.C4-odc.C7 shared
LOC403312	ast.C1-mg.C4-odc.C7 shared
ST3GAL4	ast.C1-mg.C4-odc.C7 shared
NTM-AS1	ast.C1-mg.C4-odc.C7 shared
IAPP	ast.C1-mg.C4 shared
BHLHE41	ast.C1-mg.C4 shared
ITPR2	ast.C1-mg.C4-odc.C7 shared
OVCH1	ast.C1-mg.C4 shared
SLC16A7	ast.C1-mg.C4-odc.C7 shared
FRS2	ast.C1-mg.C4 shared
PTPRB	ast.C1-mg.C4-odc.C7 shared
TRHDE-AS1	ast.C1-mg.C4 shared
TMTC2	ast.C1-mg.C4-odc.C7 shared
EEA1	ast.C1-mg.C4-odc.C7 shared
APAF1	ast.C1-mg.C4 shared
LOC101928937	ast.C1-mg.C4-odc.C7 shared
NUAK1	ast.C1-mg.C4-odc.C7 shared
CKAP4	ast.C1-mg.C4-odc.C7 shared
CORO1C	ast.C1-mg.C4 shared
MMAB	ast.C1-mg.C4-odc.C7 shared
MIR620	ast.C1-mg.C4-odc.C7 shared
SRSF9	ast.C1-mg.C4-odc.C7 shared
CAMKK2	ast.C1-mg.C4-odc.C7 shared
MLXIP	ast.C1-mg.C4-odc.C7 shared
VPS37B	ast.C1-mg.C4 shared
ZDHHC20	ast.C1-mg.C4 shared
USP12-AS1	ast.C1-mg.C4-odc.C7 shared
FREM2	ast.C1-mg.C4 shared
LINC00332	ast.C1-mg.C4 shared
CPB2	ast.C1-mg.C4-odc.C7 shared
FAM124A	ast.C1-mg.C4-odc.C7 shared
MIR759	ast.C1-mg.C4-odc.C7 shared
OLFM4	ast.C1-mg.C4 shared
LINC00358	ast.C1-mg.C4-odc.C7 shared
SLITRK1	ast.C1-mg.C4 shared
TMTC4	ast.C1-mg.C4-odc.C7 shared
ERCC5	ast.C1-mg.C4 shared
EFNB2	ast.C1-mg.C4-odc.C7 shared
TEX29	ast.C1-mg.C4-odc.C7 shared
ATP11A-AS1	ast.C1-mg.C4-odc.C7 shared
OR4M1	ast.C1-mg.C4-odc.C7 shared
STXBP6	ast.C1-mg.C4 shared
LINC00609	ast.C1-odc.C7 shared
LRFN5	ast.C1-odc.C7 shared
MDGA2	ast.C1-mg.C4-odc.C7 shared
LOC101927620	ast.C1-mg.C4-odc.C7 shared
DACT1	ast.C1-mg.C4-odc.C7 shared
PLEKHG3	ast.C1-mg.C4-odc.C7 shared
MIR4708	ast.C1-odc.C7 shared
LOC101928909	ast.C1-mg.C4-odc.C7 shared
MIR342	ast.C1-mg.C4 shared
TECPR2	ast.C1-mg.C4-odc.C7 shared
LINC02280	ast.C1-mg.C4-odc.C7 shared
ADSSL1	ast.C1-mg.C4-odc.C7 shared
TMEM121	ast.C1-mg.C4-odc.C7 shared
TJP1	ast.C1-mg.C4-odc.C7 shared
GREM1	ast.C1-mg.C4-odc.C7 shared
DAPK2	ast.C1-mg.C4-odc.C7 shared
LARP6	ast.C1-mg.C4-odc.C7 shared
UBL7	ast.C1-mg.C4-odc.C7 shared
PDE8A	ast.C1-mg.C4-odc.C7 shared
CRAT37	ast.C1-mg.C4-odc.C7 shared
LINC00930	ast.C1-mg.C4-odc.C7 shared
MIR4714	ast.C1-mg.C4-odc.C7 shared
C16orf72	ast.C1-mg.C4-odc.C7 shared
LINC01195	ast.C1-mg.C4-odc.C7 shared
TMC7	ast.C1-odc.C7 shared
NKD1	ast.C1-mg.C4-odc.C7 shared
PLLP	ast.C1-mg.C4-odc.C7 shared
MAFTRR	ast.C1-mg.C4-odc.C7 shared
PKD1L2	ast.C1-mg.C4-odc.C7 shared
CPNE7	ast.C1-mg.C4-odc.C7 shared
SPNS2	ast.C1-mg.C4 shared
RCVRN	ast.C1-mg.C4-odc.C7 shared
MIR4731	ast.C1-mg.C4 shared
TRAF4	ast.C1-mg.C4-odc.C7 shared
FKBP10	ast.C1-mg.C4-odc.C7 shared
CNP	ast.C1-mg.C4-odc.C7 shared
C17orf53	ast.C1-mg.C4 shared
LINC02072	ast.C1-mg.C4-odc.C7 shared
MRC2	ast.C1-odc.C7 shared
KCNJ2-AS1	ast.C1-mg.C4-odc.C7 shared
SMIM6	ast.C1-mg.C4-odc.C7 shared
LINC01973	ast.C1-mg.C4-odc.C7 shared
MIR338	ast.C1-mg.C4-odc.C7 shared
CLUL1	ast.C1-mg.C4 shared
MYOM1	ast.C1-mg.C4-odc.C7 shared
TGIF1	ast.C1-mg.C4-odc.C7 shared
TMEM200C	ast.C1-mg.C4 shared
MIR4526	ast.C1-mg.C4-odc.C7 shared
SMAD7	ast.C1-mg.C4-odc.C7 shared
ATP8B1	ast.C1-mg.C4 shared
NEDD4L	ast.C1-mg.C4-odc.C7 shared
SEC11C	ast.C1-mg.C4 shared
RNF152	ast.C1-mg.C4-odc.C7 shared
LINC01909	ast.C1-mg.C4-odc.C7 shared
CNDP1	ast.C1-mg.C4-odc.C7 shared
ZNF516	ast.C1-mg.C4 shared
MBP	ast.C1-mg.C4-odc.C7 shared
PLPP2	ast.C1-odc.C7 shared
EVI5L	ast.C1-mg.C4-odc.C7 shared
CCDC151	ast.C1-mg.C4-odc.C7 shared
MAST3	ast.C1-mg.C4-odc.C7 shared
CXCL17	ast.C1-mg.C4-odc.C7 shared
DACT3	ast.C1-odc.C7 shared
ADI1	ast.C1-mg.C4-odc.C7 shared
MBOAT2	ast.C1-mg.C4-odc.C7 shared
HS1BP3-IT1	ast.C1-mg.C4-odc.C7 shared
TDRD15	ast.C1-mg.C4-odc.C7 shared
LINC01884	ast.C1-mg.C4-odc.C7 shared
PTRHD1	ast.C1-mg.C4-odc.C7 shared
DTNB	ast.C1-mg.C4 shared
RASGRP3	ast.C1-mg.C4-odc.C7 shared
LRPPRC	ast.C1-mg.C4 shared
EPCAM	ast.C1-mg.C4-odc.C7 shared
MSH6	ast.C1-mg.C4-odc.C7 shared
PSME4	ast.C1-mg.C4-odc.C7 shared
RPS27A	ast.C1-mg.C4-odc.C7 shared
LINC01122	ast.C1-mg.C4-odc.C7 shared
MIR4432	ast.C1-mg.C4 shared
GMCL1	ast.C1-mg.C4 shared
ASPRV1	ast.C1-mg.C4-odc.C7 shared
TGFA	ast.C1-mg.C4-odc.C7 shared
DYSF	ast.C1-mg.C4-odc.C7 shared
INO80B	ast.C1-odc.C7 shared
MIR4780	ast.C1-mg.C4-odc.C7 shared
MAL	ast.C1-mg.C4-odc.C7 shared
PDCL3	ast.C1-mg.C4-odc.C7 shared
GLI2	ast.C1-mg.C4-odc.C7 shared
BIN1	ast.C1-mg.C4 shared
GTDC1	ast.C1-odc.C7 shared
KIF5C	ast.C1-mg.C4-odc.C7 shared
ERMN	ast.C1-mg.C4-odc.C7 shared
PKP4-AS1	ast.C1-mg.C4-odc.C7 shared
FIGN	ast.C1-mg.C4-odc.C7 shared
GULP1	ast.C1-mg.C4-odc.C7 shared
MFSD6	ast.C1-mg.C4 shared
NEMP2	ast.C1-mg.C4 shared
VWC2L	ast.C1-mg.C4-odc.C7 shared
DOCK10	ast.C1-mg.C4-odc.C7 shared
SH3BP4	ast.C1-mg.C4-odc.C7 shared
HDAC4	ast.C1-mg.C4-odc.C7 shared
ANO7	ast.C1-odc.C7 shared
RIN2	ast.C1-mg.C4-odc.C7 shared
INSM1	ast.C1-odc.C7 shared
NKX2-2	ast.C1-mg.C4-odc.C7 shared
TRPC4AP	ast.C1-mg.C4-odc.C7 shared
FAM83D	ast.C1-mg.C4-odc.C7 shared
CBLN4	ast.C1-odc.C7 shared
LINC01549	ast.C1-mg.C4-odc.C7 shared
APP	ast.C1-mg.C4-odc.C7 shared
ADAMTS1	ast.C1-mg.C4-odc.C7 shared
TIAM1	ast.C1-mg.C4-odc.C7 shared
MRAP	ast.C1-mg.C4-odc.C7 shared
OLIG2	ast.C1-mg.C4-odc.C7 shared
SETD4	ast.C1-mg.C4-odc.C7 shared
ABCG1	ast.C1-mg.C4-odc.C7 shared
PEX26	ast.C1-mg.C4-odc.C7 shared
BMS1P20	ast.C1-mg.C4-odc.C7 shared
LINC02554	ast.C1-mg.C4-odc.C7 shared
MN1	ast.C1-mg.C4-odc.C7 shared
GGA1	ast.C1-odc.C7 shared
NOL12	ast.C1-mg.C4-odc.C7 shared
C22orf23	ast.C1-mg.C4-odc.C7 shared
GTPBP1	ast.C1-mg.C4-odc.C7 shared
ZC3H7B	ast.C1-mg.C4-odc.C7 shared
KIAA0930	ast.C1-mg.C4-odc.C7 shared
LINC01310	ast.C1-mg.C4-odc.C7 shared
PIM3	ast.C1-odc.C7 shared
RPL32	ast.C1-mg.C4-odc.C7 shared
KCNH8	ast.C1-mg.C4-odc.C7 shared
KAT2B	ast.C1-mg.C4-odc.C7 shared
CCDC13-AS1	ast.C1-mg.C4-odc.C7 shared
LIMD1	ast.C1-mg.C4-odc.C7 shared
DUSP7	ast.C1-mg.C4-odc.C7 shared
PXK	ast.C1-odc.C7 shared
MAGI1-AS1	ast.C1-mg.C4 shared
KBTBD8	ast.C1-mg.C4-odc.C7 shared
FOXP1-AS1	ast.C1-mg.C4 shared
LINC00877	ast.C1-mg.C4-odc.C7 shared
RYBP	ast.C1-mg.C4-odc.C7 shared
GPR15	ast.C1-mg.C4 shared
LINC01990	ast.C1-mg.C4 shared
LINC00635	ast.C1-mg.C4 shared
PLXNA1	ast.C1-mg.C4-odc.C7 shared
MIR6827	ast.C1-mg.C4-odc.C7 shared
PCCB	ast.C1-mg.C4-odc.C7 shared
RBP1	ast.C1-mg.C4-odc.C7 shared
CLSTN2	ast.C1-mg.C4-odc.C7 shared
LINC02032	ast.C1-mg.C4-odc.C7 shared
LINC01213	ast.C1-mg.C4 shared
LINC00880	ast.C1-mg.C4-odc.C7 shared
SLC7A14	ast.C1-mg.C4-odc.C7 shared
MIR4789	ast.C1-mg.C4 shared
MAP6D1	ast.C1-mg.C4-odc.C7 shared
DLG1	ast.C1-mg.C4-odc.C7 shared
TBC1D14	ast.C1-mg.C4-odc.C7 shared
ZNF518B	ast.C1-mg.C4-odc.C7 shared
DHX15	ast.C1-mg.C4-odc.C7 shared
LINC02261	ast.C1-mg.C4 shared
LOC439933	ast.C1-mg.C4 shared
MIR574	ast.C1-mg.C4 shared
APBB2	ast.C1-mg.C4-odc.C7 shared
SRD5A3	ast.C1-mg.C4-odc.C7 shared
UNC5C	ast.C1-mg.C4-odc.C7 shared
TSPAN5	ast.C1-mg.C4 shared
LINC02510	ast.C1-mg.C4-odc.C7 shared
LINC02273	ast.C1-mg.C4-odc.C7 shared
TRIM2	ast.C1-mg.C4-odc.C7 shared
2025-03-01	ast.C1-mg.C4 shared
TRIM61	ast.C1-mg.C4-odc.C7 shared
SH3RF1	ast.C1-odc.C7 shared
CTD-3080P12.3	ast.C1-mg.C4-odc.C7 shared
LINC02199	ast.C1-mg.C4-odc.C7 shared
OTULIN	ast.C1-mg.C4 shared
SPEF2	ast.C1-mg.C4 shared
CPLANE1	ast.C1-mg.C4-odc.C7 shared
LINC02119	ast.C1-mg.C4-odc.C7 shared
ITGA2	ast.C1-mg.C4-odc.C7 shared
LOC257396	ast.C1-mg.C4-odc.C7 shared
C5orf64	ast.C1-mg.C4 shared
LOC101928651	ast.C1-mg.C4-odc.C7 shared
ERBIN	ast.C1-mg.C4 shared
CD180	ast.C1-mg.C4-odc.C7 shared
TBCA	ast.C1-mg.C4-odc.C7 shared
SERINC5	ast.C1-mg.C4-odc.C7 shared
EDIL3	ast.C1-mg.C4-odc.C7 shared
MAN2A1	ast.C1-mg.C4-odc.C7 shared
SEMA6A-AS1	ast.C1-mg.C4 shared
LINC01170	ast.C1-mg.C4-odc.C7 shared
CCDC192	ast.C1-mg.C4 shared
SLC25A48	ast.C1-mg.C4-odc.C7 shared
SPOCK1	ast.C1-odc.C7 shared
CXXC5	ast.C1-mg.C4-odc.C7 shared
AFAP1L1	ast.C1-mg.C4-odc.C7 shared
NDST1-AS1	ast.C1-mg.C4-odc.C7 shared
SPARC	ast.C1-mg.C4-odc.C7 shared
ADAM19	ast.C1-mg.C4 shared
INSYN2B	ast.C1-mg.C4 shared
NSG2	ast.C1-mg.C4 shared
LINC01411	ast.C1-mg.C4 shared
PHYKPL	ast.C1-mg.C4-odc.C7 shared
MYLIP	ast.C1-mg.C4-odc.C7 shared
NHLRC1	ast.C1-mg.C4-odc.C7 shared
MBOAT1	ast.C1-mg.C4-odc.C7 shared
HDGFL1	ast.C1-mg.C4-odc.C7 shared
IP6K3	ast.C1-mg.C4-odc.C7 shared
ANKS1A	ast.C1-mg.C4-odc.C7 shared
RAB44	ast.C1-mg.C4-odc.C7 shared
PI16	ast.C1-mg.C4-odc.C7 shared
DAAM2	ast.C1-mg.C4-odc.C7 shared
TJAP1	ast.C1-mg.C4-odc.C7 shared
LOC101927189	ast.C1-mg.C4 shared
EPHA7	ast.C1-mg.C4-odc.C7 shared
KLHL32	ast.C1-odc.C7 shared
CD164	ast.C1-mg.C4-odc.C7 shared
FRK	ast.C1-mg.C4-odc.C7 shared
LINC02523	ast.C1-mg.C4-odc.C7 shared
HEY2	ast.C1-mg.C4-odc.C7 shared
LINC01013	ast.C1-mg.C4 shared
LINC01010	ast.C1-mg.C4 shared
MAP7	ast.C1-mg.C4-odc.C7 shared
SYNJ2	ast.C1-odc.C7 shared
AGPAT4	ast.C1-mg.C4-odc.C7 shared
PACRG-AS3	ast.C1-odc.C7 shared
PACRG-AS1	ast.C1-mg.C4-odc.C7 shared
COX19	ast.C1-odc.C7 shared
MAD1L1	ast.C1-mg.C4-odc.C7 shared
FSCN1	ast.C1-mg.C4-odc.C7 shared
LOC101927354	ast.C1-mg.C4-odc.C7 shared
NXPH1	ast.C1-mg.C4-odc.C7 shared
2025-09-07	ast.C1-mg.C4 shared
EEPD1	ast.C1-mg.C4-odc.C7 shared
COBL	ast.C1-mg.C4-odc.C7 shared
LOC100996437	ast.C1-mg.C4-odc.C7 shared
DTX2P1-UPK3BP1-PMS2P11	ast.C1-mg.C4 shared
GNAI1	ast.C1-mg.C4-odc.C7 shared
GRM3	ast.C1-mg.C4-odc.C7 shared
GPR37	ast.C1-mg.C4-odc.C7 shared
LOC105375556	ast.C1-mg.C4 shared
C7orf33	ast.C1-mg.C4-odc.C7 shared
PAXIP1-AS2	ast.C1-mg.C4-odc.C7 shared
MTMR7	ast.C1-mg.C4 shared
PDGFRL	ast.C1-mg.C4-odc.C7 shared
MTUS1	ast.C1-mg.C4-odc.C7 shared
NAT2	ast.C1-mg.C4 shared
SFTPC	ast.C1-mg.C4-odc.C7 shared
DOCK5	ast.C1-mg.C4-odc.C7 shared
MIR6876	ast.C1-mg.C4 shared
TCIM	ast.C1-mg.C4-odc.C7 shared
MIR548AO	ast.C1-mg.C4-odc.C7 shared
ST18	ast.C1-mg.C4-odc.C7 shared
LOC105375843	ast.C1-mg.C4 shared
LOC100130298	ast.C1-mg.C4-odc.C7 shared
CYP7B1	ast.C1-mg.C4-odc.C7 shared
LOC101926892	ast.C1-mg.C4 shared
MRPS28	ast.C1-mg.C4-odc.C7 shared
TPD52	ast.C1-mg.C4-odc.C7 shared
LOC102724710	ast.C1-mg.C4 shared
TSPYL5	ast.C1-mg.C4-odc.C7 shared
FAM84B	ast.C1-mg.C4-odc.C7 shared
NDRG1	ast.C1-mg.C4-odc.C7 shared
LINC01591	ast.C1-mg.C4-odc.C7 shared
CHRAC1	ast.C1-mg.C4-odc.C7 shared
MIR151A	ast.C1-mg.C4-odc.C7 shared
KDM4C	ast.C1-mg.C4-odc.C7 shared
MIR3152	ast.C1-mg.C4-odc.C7 shared
ACER2	ast.C1-mg.C4-odc.C7 shared
C9orf72	ast.C1-mg.C4-odc.C7 shared
FAM166B	ast.C1-mg.C4-odc.C7 shared
GNE	ast.C1-odc.C7 shared
PRUNE2	ast.C1-mg.C4-odc.C7 shared
SEMA4D	ast.C1-mg.C4-odc.C7 shared
WNK2	ast.C1-mg.C4 shared
ANP32B	ast.C1-mg.C4 shared
COL15A1	ast.C1-mg.C4 shared
ACTL7B	ast.C1-mg.C4-odc.C7 shared
SNX30	ast.C1-mg.C4-odc.C7 shared
MVB12B	ast.C1-mg.C4-odc.C7 shared
CERCAM	ast.C1-mg.C4-odc.C7 shared
NOTCH1	ast.C1-mg.C4-odc.C7 shared
SAPCD2	ast.C1-mg.C4-odc.C7 shared
ATP6AP2	ast.C1-mg.C4 shared
DIPK2B	ast.C1-mg.C4-odc.C7 shared
DANT2	ast.C1-mg.C4 shared
DISP3	mg.C4-odc.C7 shared
WASF2	mg.C4-odc.C7 shared
TRIM62	mg.C4-odc.C7 shared
CITED4	mg.C4-odc.C7 shared
EDN2	mg.C4-odc.C7 shared
SLC6A9	mg.C4-odc.C7 shared
NFIA-AS2	mg.C4-odc.C7 shared
PTBP2	mg.C4-odc.C7 shared
DPYD-AS1	mg.C4-odc.C7 shared
MAB21L3	mg.C4-odc.C7 shared
PI4KB	mg.C4-odc.C7 shared
PAQR6	mg.C4-odc.C7 shared
C1orf61	mg.C4-odc.C7 shared
NHLH1	mg.C4-odc.C7 shared
MIR4654	mg.C4-odc.C7 shared
ZNF648	mg.C4-odc.C7 shared
LINC00862	mg.C4-odc.C7 shared
CSRP1	mg.C4-odc.C7 shared
MIR5191	mg.C4-odc.C7 shared
LINC00303	mg.C4-odc.C7 shared
NFASC	mg.C4-odc.C7 shared
SERTAD4-AS1	mg.C4-odc.C7 shared
RAB4A	mg.C4-odc.C7 shared
AGT	mg.C4-odc.C7 shared
LINC01132	mg.C4-odc.C7 shared
LOC105376480	mg.C4-odc.C7 shared
TMEM72-AS1	mg.C4-odc.C7 shared
LOC101928887	mg.C4-odc.C7 shared
PPP3CB	mg.C4-odc.C7 shared
DLG5	mg.C4-odc.C7 shared
ZMIZ1-AS1	mg.C4-odc.C7 shared
PPIF	mg.C4-odc.C7 shared
FAM53B-AS1	mg.C4-odc.C7 shared
C10orf90	mg.C4-odc.C7 shared
PNPLA2	mg.C4-odc.C7 shared
BRSK2	mg.C4-odc.C7 shared
RASSF10	mg.C4-odc.C7 shared
SCGB1A1	mg.C4-odc.C7 shared
MIR3163	mg.C4-odc.C7 shared
SHANK2	mg.C4-odc.C7 shared
PLEKHB1	mg.C4-odc.C7 shared
MMP20	mg.C4-odc.C7 shared
DLAT	mg.C4-odc.C7 shared
PHLDB1	mg.C4-odc.C7 shared
PRMT8	mg.C4-odc.C7 shared
LRP6	mg.C4-odc.C7 shared
RPAP3	mg.C4-odc.C7 shared
ATP5MC2	mg.C4-odc.C7 shared
ZNF664-RFLNA	mg.C4-odc.C7 shared
WDFY2	mg.C4-odc.C7 shared
F7	mg.C4-odc.C7 shared
RASA3	mg.C4-odc.C7 shared
RNASE7	mg.C4-odc.C7 shared
WDR89	mg.C4-odc.C7 shared
TMEM63C	mg.C4-odc.C7 shared
LINC00642	mg.C4-odc.C7 shared
ITPK1-AS1	mg.C4-odc.C7 shared
MIR3173	mg.C4-odc.C7 shared
CLMN	mg.C4-odc.C7 shared
LINC02292	mg.C4-odc.C7 shared
TRMT61A	mg.C4-odc.C7 shared
NIPA2	mg.C4-odc.C7 shared
KLF13	mg.C4-odc.C7 shared
TYRO3	mg.C4-odc.C7 shared
PLEKHO2	mg.C4-odc.C7 shared
AGBL1-AS1	mg.C4-odc.C7 shared
FANCI	mg.C4-odc.C7 shared
GPRC5B	mg.C4-odc.C7 shared
GPT2	mg.C4-odc.C7 shared
MIR3935	mg.C4-odc.C7 shared
CPNE2	mg.C4-odc.C7 shared
CDH8	mg.C4-odc.C7 shared
CDH11	mg.C4-odc.C7 shared
WSCD1	mg.C4-odc.C7 shared
MIEF2	mg.C4-odc.C7 shared
CPD	mg.C4-odc.C7 shared
ARHGAP23	mg.C4-odc.C7 shared
SNX11	mg.C4-odc.C7 shared
SNORA50C	mg.C4-odc.C7 shared
PRKCA-AS1	mg.C4-odc.C7 shared
CDC42EP4	mg.C4-odc.C7 shared
MIR4316	mg.C4-odc.C7 shared
PIEZO2	mg.C4-odc.C7 shared
NPC1	mg.C4-odc.C7 shared
LINC01539	mg.C4-odc.C7 shared
LINC01910	mg.C4-odc.C7 shared
CDC34	mg.C4-odc.C7 shared
UHRF1	mg.C4-odc.C7 shared
CLEC17A	mg.C4-odc.C7 shared
CAPNS1	mg.C4-odc.C7 shared
MYT1L	mg.C4-odc.C7 shared
HPCAL1	mg.C4-odc.C7 shared
LINC01819	mg.C4-odc.C7 shared
MCFD2	mg.C4-odc.C7 shared
PPP1R21	mg.C4-odc.C7 shared
SUCLG1	mg.C4-odc.C7 shared
RFTN2	mg.C4-odc.C7 shared
LINC01923	mg.C4-odc.C7 shared
MIR2355	mg.C4-odc.C7 shared
FZD5	mg.C4-odc.C7 shared
MIR6809	mg.C4-odc.C7 shared
PSMD1	mg.C4-odc.C7 shared
TEX44	mg.C4-odc.C7 shared
SNORC	mg.C4-odc.C7 shared
ACSS1	mg.C4-odc.C7 shared
TPX2	mg.C4-odc.C7 shared
OCSTAMP	mg.C4-odc.C7 shared
PTGIS	mg.C4-odc.C7 shared
BMP7-AS1	mg.C4-odc.C7 shared
COL9A3	mg.C4-odc.C7 shared
POFUT2	mg.C4-odc.C7 shared
LINC00528	mg.C4-odc.C7 shared
PRR34	mg.C4-odc.C7 shared
MIR4535	mg.C4-odc.C7 shared
LMCD1	mg.C4-odc.C7 shared
MIR3134	mg.C4-odc.C7 shared
GNAI2	mg.C4-odc.C7 shared
LSMEM2	mg.C4-odc.C7 shared
NT5DC2	mg.C4-odc.C7 shared
SOX2	mg.C4-odc.C7 shared
XXYLT1-AS2	mg.C4-odc.C7 shared
FGFRL1	mg.C4-odc.C7 shared
STX18-IT1	mg.C4-odc.C7 shared
PPP2R2C	mg.C4-odc.C7 shared
KIAA0232	mg.C4-odc.C7 shared
MIR577	mg.C4-odc.C7 shared
MIR3139	mg.C4-odc.C7 shared
LOC101929710	mg.C4-odc.C7 shared
FEM1C	mg.C4-odc.C7 shared
MEGF10	mg.C4-odc.C7 shared
RAPGEF6	mg.C4-odc.C7 shared
NDFIP1	mg.C4-odc.C7 shared
ARHGEF37	mg.C4-odc.C7 shared
CPEB4	mg.C4-odc.C7 shared
NRSN1	mg.C4-odc.C7 shared
ENPP4	mg.C4-odc.C7 shared
ARMC2	mg.C4-odc.C7 shared
BCLAF1	mg.C4-odc.C7 shared
MIR3918	mg.C4-odc.C7 shared
PRKN	mg.C4-odc.C7 shared
MPC1	mg.C4-odc.C7 shared
LINC02487	mg.C4-odc.C7 shared
SDK1	mg.C4-odc.C7 shared
AGMO	mg.C4-odc.C7 shared
RAMP3	mg.C4-odc.C7 shared
SYPL1	mg.C4-odc.C7 shared
PTPRZ1	mg.C4-odc.C7 shared
AGBL3	mg.C4-odc.C7 shared
TBXAS1	mg.C4-odc.C7 shared
LINC00996	mg.C4-odc.C7 shared
PPP2R2A	mg.C4-odc.C7 shared
STMN4	mg.C4-odc.C7 shared
PSKH2	mg.C4-odc.C7 shared
ANGPT1	mg.C4-odc.C7 shared
LURAP1L-AS1	mg.C4-odc.C7 shared
MPDZ	mg.C4-odc.C7 shared
TJP2	mg.C4-odc.C7 shared
SPATA31D4	mg.C4-odc.C7 shared
PALM2-AKAP2	mg.C4-odc.C7 shared
LOC101929116	mg.C4-odc.C7 shared
DPM2	mg.C4-odc.C7 shared
RALGDS	mg.C4-odc.C7 shared
ADAMTSL2	mg.C4-odc.C7 shared
LINC01451	mg.C4-odc.C7 shared

## Sheet: 5
Supplementary Data 5. Predicted Target Genes of Transcription Factors Based on TF Binding Sites
TFBS											ATAC Peak
Mg.C4
seqnames	start	end	width	strand	TFBS_chr	TFBS_start	TFBS_end	TFBS_name	TFBS_score	TFBS_strand	peak_chr	peak_start	peak_end	mgC4_score	mgC4_bound	peakType	Gene
chr9	69144464	69144964	501	*	chr9	69144945	69144956	SOX10_M08165_2.00	8.00844	+	chr9	69144464	69144964	39.4683	1	PE	TJP2
chr15	30001577	30002077	501	*	chr15	30001636	30001647	SOX10_M08165_2.00	8.50325	+	chr15	30001577	30002077	5.67212	1	Distal	TJP1
chr2	70564955	70565455	501	*	chr2	70565282	70565293	FOXP2_M08116_2.00	9.58151	-	chr2	70564955	70565455	4.20362	1	Distal	TGFA
chr2	70564955	70565455	501	*	chr2	70565262	70565273	SOX10_M08165_2.00	8.73231	+	chr2	70564955	70565455	4.91391	1	Distal	TGFA
chr2	144942958	144943458	501	*	chr2	144943417	144943428	SOX10_M08165_2.00	7.94362	+	chr2	144942958	144943458	46.4639	1	Intronic	TEX41
chr11	12673962	12674462	501	*	chr11	12674155	12674166	SOX10_M08165_2.00	7.97563	+	chr11	12673962	12674462	4.99085	1	PE	TEAD1
chr7	106058595	106059095	501	*	chr7	106058882	106058893	SOX10_M08165_2.00	8.31944	+	chr7	106058595	106059095	10.411	1	Distal	SYPL1
chr1	94854335	94854835	501	*	chr1	94854512	94854523	SOX10_M08165_2.00	8.25194	+	chr1	94854335	94854835	5.27071	1	PE	SLC44A3
chr1	169528580	169529080	501	*	chr1	169528823	169528834	SOX10_M08165_2.00	9.29778	-	chr1	169528580	169529080	44.6997	1	PE	SLC19A2
chr9	89453458	89453958	501	*	chr9	89453751	89453762	SOX10_M08165_2.00	8.15284	+	chr9	89453458	89453958	5.86147	1	Intronic	SEMA4D
chr7	45191332	45191832	501	*	chr7	45191658	45191669	SOX10_M08165_2.00	9.58151	-	chr7	45191332	45191832	4.73249	1	PE	RAMP3
chr6	146345731	146346231	501	*	chr6	146346026	146346037	SOX10_M08165_2.00	9.16222	+	chr6	146345731	146346231	41.5821	1	Intronic	RAB32
chr12	70557694	70558194	501	*	chr12	70558086	70558097	SOX10_M08165_2.00	9.58151	-	chr12	70557694	70558194	7.87026	1	Intronic	PTPRB
chr1	213573743	213574243	501	*	chr1	213573765	213573776	SOX10_M08165_2.00	9.29778	-	chr1	213573743	213574243	39.0885	1	Distal	PROX1
chr8	26271587	26272087	501	*	chr8	26271802	26271813	SOX10_M08165_2.00	8.12848	+	chr8	26271587	26272087	4.47655	1	PE	PPP2R2A
chr18	54252467	54252967	501	*	chr18	54252909	54252920	SOX10_M08165_2.00	9.3216	+	chr18	54252467	54252967	43.5908	1	PE	POLI
chr14	56176958	56177458	501	*	chr14	56177213	56177224	SOX10_M08165_2.00	8.25992	+	chr14	56176958	56177458	40.8068	1	Intronic	PELI2
chr2	204324730	204325230	501	*	chr2	204325096	204325107	FOXP2_M08116_2.00	7.58177	+	chr2	204324730	204325230	40.6409	1	Distal	PARD3B
chr21	15213504	15214004	501	*	chr21	15213963	15213974	SOX10_M08165_2.00	9.29778	-	chr21	15213504	15214004	42.6498	1	Intronic	NRIP1
chr21	15213504	15214004	501	*	chr21	15213984	15213995	SOX10_M08165_2.00	8.37356	+	chr21	15213504	15214004	42.6498	1	Intronic	NRIP1
chr9	136583121	136583621	501	*	chr9	136583336	136583347	SOX10_M08165_2.00	9.58151	-	chr9	136583121	136583621	8.51334	1	PE	NOTCH1
chr22	37664532	37665032	501	*	chr22	37664696	37664707	SOX10_M08165_2.00	8.27149	+	chr22	37664532	37665032	5.80979	1	PE	NOL12
chr2	2552502	2553002	501	*	chr2	2552552	2552563	SOX10_M08165_2.00	9.29778	-	chr2	2552502	2553002	46.1224	1	Distal	MYT1L
chr7	96205580	96206080	501	*	chr7	96205848	96205859	FOXP2_M08116_2.00	7.98099	+	chr7	96205580	96206080	45.6564	1	Intronic	MIR591
chr14	28140946	28141446	501	*	chr14	28141427	28141438	SOX10_M08165_2.00	8.53684	+	chr14	28140946	28141446	52.9188	1	Distal	MIR3171
chr5	127298522	127299022	501	*	chr5	127298907	127298918	SOX10_M08165_2.00	8.39011	+	chr5	127298522	127299022	8.49033	1	PE	MEGF10
chr5	10396450	10396950	501	*	chr5	10396761	10396772	SOX10_M08165_2.00	8.16775	+	chr5	10396450	10396950	38.9161	1	PE	MARCH6
chr2	77642721	77643221	501	*	chr2	77643125	77643136	FOXP2_M08116_2.00	9.29778	-	chr2	77642721	77643221	39.2505	1	Distal	LRRTM4
chr2	78416862	78417362	501	*	chr2	78417088	78417099	FOXP2_M08116_2.00	8.75192	+	chr2	78416862	78417362	47.8263	1	Distal	LOC101927948
chr2	198162240	198162740	501	*	chr2	198162467	198162478	FOXP2_M08116_2.00	8.09519	+	chr2	198162240	198162740	3.97845	1	Distal	LINC01923
chr2	198162240	198162740	501	*	chr2	198162470	198162481	SOX10_M08165_2.00	9.5919	+	chr2	198162240	198162740	3.97845	1	Distal	LINC01923
chr18	51696718	51697218	501	*	chr18	51697082	51697093	SOX10_M08165_2.00	8.07276	+	chr18	51696718	51697218	40.9853	1	Distal	LINC01630
chr11	29436756	29437256	501	*	chr11	29436913	29436924	SOX10_M08165_2.00	8.40491	+	chr11	29436756	29437256	40.0239	1	Distal	LINC01616
chr5	95858671	95859171	501	*	chr5	95859082	95859093	SOX10_M08165_2.00	8.51567	+	chr5	95858671	95859171	7.25397	1	PE	LINC01554
chr18	71535208	71535708	501	*	chr18	71535522	71535533	SOX10_M08165_2.00	8.40042	+	chr18	71535208	71535708	40.1706	1	Intronic	LINC01541
chr18	40018162	40018662	501	*	chr18	40018640	40018651	SOX10_M08165_2.00	9.29778	-	chr18	40018162	40018662	39.4117	1	Distal	LINC01477
chr2	120590365	120590865	501	*	chr2	120590436	120590447	SOX10_M08165_2.00	9.29778	-	chr2	120590365	120590865	39.9029	1	Distal	LINC01101
chr17	21667111	21667611	501	*	chr17	21667458	21667469	FOXP2_M08116_2.00	9.29778	-	chr17	21667111	21667611	44.3333	1	Distal	KCNJ18
chr13	101424331	101424831	501	*	chr13	101424625	101424636	SOX10_M08165_2.00	9.20143	+	chr13	101424331	101424831	3.83193	1	PE	ITGBL1
chr16	58997115	58997615	501	*	chr16	58997575	58997586	FOXP2_M08116_2.00	8.24241	+	chr16	58997115	58997615	41.5721	1	Distal	GOT2
chr7	19263618	19264118	501	*	chr7	19263788	19263799	SOX10_M08165_2.00	8.21703	+	chr7	19263618	19264118	40.9155	1	Distal	FERD3L
chr5	84172698	84173198	501	*	chr5	84173010	84173021	FOXP2_M08116_2.00	10.808	+	chr5	84172698	84173198	38.9498	1	Intronic	EDIL3
chr3	38003292	38003792	501	*	chr3	38003585	38003596	SOX10_M08165_2.00	8.06582	+	chr3	38003292	38003792	5.28761	1	PE	DLEC1
chr5	139676815	139677315	501	*	chr5	139677131	139677142	SOX10_M08165_2.00	9.58151	-	chr5	139676815	139677315	7.42851	1	PE	CXXC5
chr8	113336500	113337000	501	*	chr8	113336797	113336808	FOXP2_M08116_2.00	9.29778	-	chr8	113336500	113337000	39.5441	1	Intronic	CSMD3
chr12	108691561	108692061	501	*	chr12	108691807	108691818	SOX10_M08165_2.00	7.96672	+	chr12	108691561	108692061	10.2313	1	Intronic	CORO1C
chr1	86473316	86473816	501	*	chr1	86473509	86473520	SOX10_M08165_2.00	8.47221	+	chr1	86473316	86473816	43.1317	1	Intronic	CLCA1
chr8	140471794	140472294	501	*	chr8	140471955	140471966	FOXP2_M08116_2.00	9.3436	+	chr8	140471794	140472294	5.50964	1	PE	CHRAC1
chr8	140471794	140472294	501	*	chr8	140472036	140472047	SOX10_M08165_2.00	9.19615	+	chr8	140471794	140472294	7.03112	1	PE	CHRAC1
chr21	17786909	17787409	501	*	chr21	17786939	17786950	SOX10_M08165_2.00	8.79525	+	chr21	17786909	17787409	40.5675	1	Exonic	C21orf91-OT1
chr16	46832705	46833205	501	*	chr16	46833088	46833099	SOX10_M08165_2.00	9.29778	-	chr16	46832705	46833205	41.8329	1	Promoter	C16orf87
chr4	42158408	42158908	501	*	chr4	42158663	42158674	FOXP2_M08116_2.00	7.8878	+	chr4	42158408	42158908	48.9745	1	Distal	BEND4
chr6	136306408	136306908	501	*	chr6	136306619	136306630	SOX10_M08165_2.00	9.58151	-	chr6	136306408	136306908	4.6287	1	Distal	BCLAF1
chr3	154018039	154018539	501	*	chr3	154018420	154018431	SOX10_M08165_2.00	9.29778	-	chr3	154018039	154018539	39.4432	1	Distal	ARHGEF26
chr11	42979560	42980060	501	*	chr11	42979908	42979919	FOXP2_M08116_2.00	8.0896	+	chr11	42979560	42980060	43.6867	1	Distal	API5
chr11	42979560	42980060	501	*	chr11	42979911	42979922	SOX10_M08165_2.00	9.3268	+	chr11	42979560	42980060	43.6867	1	Distal	API5
chr6	134961077	134961577	501	*	chr6	134961519	134961530	SOX10_M08165_2.00	8.13282	+	chr6	134961077	134961577	40.6707	1	Exonic	ALDH8A1
chr1	161200619	161201119	501	*	chr1	161200803	161200814	SOX10_M08165_2.00	8.20479	+	chr1	161200619	161201119	4.66351	1	Promoter	ADAMTS4
chr1	161200619	161201119	501	*	chr1	161200830	161200841	SOX10_M08165_2.00	8.39091	+	chr1	161200619	161201119	4.66351	1	Promoter	ADAMTS4
Ast.C1
seqnames	start	end	width	strand	TFBS_chr	TFBS_start	TFBS_end	TFBS_name	TFBS_score	TFBS_strand	peak_chr	peak_start	peak_end	astC1_score	astC1_bound	peakType	Gene
chr12	32785494	32785994	501	*	chr12	32785722	32785733	SOX10_M08165_2.00	8.76578	+	chr12	32785494	32785994	63.3193	1	PE	YARS2
chr1	2452563	2453063	501	*	chr1	2452838	2452849	SOX10_M08165_2.00	8.79602	+	chr1	2452563	2453063	10.7114	1	PE	PLCH2
chr1	2452563	2453063	501	*	chr1	2452852	2452863	SOX10_M08165_2.00	9.53939	-	chr1	2452563	2453063	10.7114	1	PE	PLCH2
chr15	32670079	32670579	501	*	chr15	32670429	32670440	SOX10_M08165_2.00	9.53939	-	chr15	32670079	32670579	12.7093	1	PE	GREM1
chr15	85750349	85750849	501	*	chr15	85750741	85750752	SOX10_M08165_2.00	8.24598	+	chr15	85750349	85750849	8.05872	1	PE	KLHL25
chr5	149267201	149267701	501	*	chr5	149267496	149267507	SOX10_M08165_2.00	8.23292	+	chr5	149267201	149267701	10.0543	1	PE	AFAP1L1
chr1	2087727	2088227	501	*	chr1	2088012	2088023	SOX10_M08165_2.00	9.53939	-	chr1	2087727	2088227	8.75536	1	PE	PRKCZ
chr1	20480337	20480837	501	*	chr1	20480595	20480606	SOX10_M08165_2.00	8.39688	+	chr1	20480337	20480837	8.4867	1	PE	MUL1
chr1	25900179	25900679	501	*	chr1	25900376	25900387	SOX10_M08165_2.00	9.1325	+	chr1	25900179	25900679	9.10782	1	PE	AUNIP
chr1	77796649	77797149	501	*	chr1	77796839	77796850	SOX10_M08165_2.00	9.53939	-	chr1	77796649	77797149	10.0611	1	PE	MIGA1
chr1	83998919	83999419	501	*	chr1	83999248	83999259	SOX10_M08165_2.00	9.37037	+	chr1	83998919	83999419	13.3445	1	Promoter	TTLL7
chr1	109882637	109883137	501	*	chr1	109882851	109882862	SOX10_M08165_2.00	9.53939	-	chr1	109882637	109883137	9.61716	1	PE	CSF1
chr1	111564963	111565463	501	*	chr1	111565203	111565214	SOX10_M08165_2.00	8.9781	+	chr1	111564963	111565463	8.3925	1	Promoter	TMIGD3
chr1	151839637	151840137	501	*	chr1	151839889	151839900	SOX10_M08165_2.00	8.4761	+	chr1	151839637	151840137	16.8821	1	PE	C2CD4D
chr1	155127167	155127667	501	*	chr1	155127272	155127283	SOX10_M08165_2.00	7.96575	+	chr1	155127167	155127667	16.0366	1	PE	EFNA1
chr1	155127167	155127667	501	*	chr1	155127324	155127335	SOX10_M08165_2.00	9.48369	+	chr1	155127167	155127667	8.94284	1	PE	EFNA1
chr1	158999635	159000135	501	*	chr1	158999728	158999739	SOX10_M08165_2.00	9.18606	+	chr1	158999635	159000135	11.6454	1	PE	IFI16
chr1	160046454	160046954	501	*	chr1	160046562	160046573	SOX10_M08165_2.00	9.53939	-	chr1	160046454	160046954	14.0583	1	PE	KCNJ9
chr1	160046454	160046954	501	*	chr1	160046692	160046703	SOX10_M08165_2.00	9.53939	-	chr1	160046454	160046954	14.931	1	PE	KCNJ9
chr1	161200633	161201133	501	*	chr1	161200803	161200814	SOX10_M08165_2.00	8.22484	+	chr1	161200633	161201133	9.57648	1	Promoter	ADAMTS4
chr1	161200633	161201133	501	*	chr1	161200830	161200841	SOX10_M08165_2.00	8.3808	+	chr1	161200633	161201133	10.0545	1	Promoter	ADAMTS4
chr1	202085340	202085840	501	*	chr1	202085496	202085507	SOX10_M08165_2.00	8.0752	+	chr1	202085340	202085840	15.197	1	PE	GPR37L1
chr1	204065066	204065566	501	*	chr1	204065422	204065433	SOX10_M08165_2.00	9.37568	+	chr1	204065066	204065566	9.01961	1	PE	SOX13
chr1	204065066	204065566	501	*	chr1	204065480	204065491	SOX10_M08165_2.00	9.53939	-	chr1	204065066	204065566	10.6681	1	PE	SOX13
chr1	205046830	205047330	501	*	chr1	205047102	205047113	SOX10_M08165_2.00	8.12289	+	chr1	205046830	205047330	12.4339	1	PE	CNTN2
chr1	205048344	205048844	501	*	chr1	205048378	205048389	SOX10_M08165_2.00	9.53939	-	chr1	205048344	205048844	7.9024	1	PE	CNTN2
chr1	205257681	205258181	501	*	chr1	205257943	205257954	SOX10_M08165_2.00	9.53939	-	chr1	205257681	205258181	10.4642	1	PE	TMCC2
chr1	205518823	205519323	501	*	chr1	205519086	205519097	SOX10_M08165_2.00	8.13943	+	chr1	205518823	205519323	24.1479	1	PE	MFSD4A
chr1	231187518	231188018	501	*	chr1	231187781	231187792	SOX10_M08165_2.00	8.3572	+	chr1	231187518	231188018	11.7515	1	Promoter	LOC149373
chr1	248361098	248361598	501	*	chr1	248361255	248361266	SOX10_M08165_2.00	9.53939	-	chr1	248361098	248361598	8.07071	1	Promoter	OR2T4
chr10	43348481	43348981	501	*	chr10	43348825	43348836	SOX10_M08165_2.00	8.35958	+	chr10	43348481	43348981	11.9604	1	PE	FXYD4
chr10	86666439	86666939	501	*	chr10	86666614	86666625	SOX10_M08165_2.00	8.13943	+	chr10	86666439	86666939	8.40706	1	Promoter	LDB3
chr10	101012740	101013240	501	*	chr10	101012821	101012832	SOX10_M08165_2.00	9.53939	-	chr10	101012740	101013240	10.7547	1	PE	KAZALD1
chr11	3826708	3827208	501	*	chr11	3826836	3826847	SOX10_M08165_2.00	9.53939	-	chr11	3826708	3827208	12.4254	1	PE	STIM1
chr11	36295866	36296366	501	*	chr11	36296120	36296131	SOX10_M08165_2.00	9.53939	-	chr11	36295866	36296366	17.8701	1	PE	PRR5L
chr11	46649139	46649639	501	*	chr11	46649433	46649444	SOX10_M08165_2.00	9.53939	-	chr11	46649139	46649639	8.81827	1	PE	ARHGAP1
chr11	46903745	46904245	501	*	chr11	46904041	46904052	SOX10_M08165_2.00	9.21679	+	chr11	46903745	46904245	26.8894	1	PE	C11orf49
chr11	61791882	61792382	501	*	chr11	61792122	61792133	SOX10_M08165_2.00	9.69969	+	chr11	61791882	61792382	11.1132	1	Promoter	MIR611
chr11	61996883	61997383	501	*	chr11	61997169	61997180	SOX10_M08165_2.00	9.53939	-	chr11	61996883	61997383	10.3952	1	PE	BEST1
chr11	67410208	67410708	501	*	chr11	67410479	67410490	SOX10_M08165_2.00	9.48928	+	chr11	67410208	67410708	10.2548	1	PE	RPS6KB2
chr11	95082444	95082944	501	*	chr11	95082857	95082868	SOX10_M08165_2.00	8.47434	+	chr11	95082444	95082944	12.8343	1	PE	ENDOD1
chr11	95149665	95150165	501	*	chr11	95149784	95149795	SOX10_M08165_2.00	9.53939	-	chr11	95149665	95150165	9.00546	1	Promoter	LOC101929295
chr11	95149665	95150165	501	*	chr11	95149908	95149919	SOX10_M08165_2.00	8.0459	+	chr11	95149665	95150165	15.4637	1	Promoter	LOC101929295
chr11	96339395	96339895	501	*	chr11	96339651	96339662	SOX10_M08165_2.00	8.05928	+	chr11	96339395	96339895	14.1551	1	Promoter	MIR1260B
chr11	126363817	126364317	501	*	chr11	126363952	126363963	SOX10_M08165_2.00	9.53939	-	chr11	126363817	126364317	10.5619	1	PE	ST3GAL4
chr11	126363817	126364317	501	*	chr11	126364184	126364195	SOX10_M08165_2.00	8.16837	+	chr11	126363817	126364317	8.09156	1	PE	ST3GAL4
chr11	131663358	131663858	501	*	chr11	131663617	131663628	SOX10_M08165_2.00	9.52074	+	chr11	131663358	131663858	13.2041	1	Promoter	NTM-AS1
chr12	54294422	54294922	501	*	chr12	54294632	54294643	SOX10_M08165_2.00	8.13943	+	chr12	54294422	54294922	8.08076	1	PE	CBX5
chr12	69459488	69459988	501	*	chr12	69459699	69459710	SOX10_M08165_2.00	9.53939	-	chr12	69459488	69459988	8.22903	1	PE	FRS2
chr12	106304106	106304606	501	*	chr12	106304379	106304390	SOX10_M08165_2.00	9.53939	-	chr12	106304106	106304606	10.1709	1	Promoter	CKAP4
chr12	113142344	113142844	501	*	chr12	113142574	113142585	SOX10_M08165_2.00	8.51846	+	chr12	113142344	113142844	17.2405	1	PE	RITA1
chr12	120513915	120514415	501	*	chr12	120514200	120514211	SOX10_M08165_2.00	8.87759	+	chr12	120513915	120514415	8.20622	1	PE	SRSF9
chr12	122117135	122117635	501	*	chr12	122117383	122117394	SOX10_M08165_2.00	9.53939	-	chr12	122117135	122117635	14.2173	1	PE	MLXIP
chr13	51246522	51247022	501	*	chr13	51246779	51246790	SOX10_M08165_2.00	9.53939	-	chr13	51246522	51247022	20.73	1	PE	FAM124A
chr13	53069115	53069615	501	*	chr13	53069415	53069426	SOX10_M08165_2.00	9.35269	+	chr13	53069115	53069615	9.67864	1	PE	OLFM4
chr14	64706828	64707328	501	*	chr14	64707110	64707121	SOX10_M08165_2.00	9.53939	-	chr14	64706828	64707328	19.6622	1	PE	PLEKHG3
chr14	102344508	102345008	501	*	chr14	102344624	102344635	SOX10_M08165_2.00	9.53939	-	chr14	102344508	102345008	9.94121	1	PE	TECPR2
chr14	104666026	104666526	501	*	chr14	104666271	104666282	SOX10_M08165_2.00	7.99995	+	chr14	104666026	104666526	21.0401	1	Promoter	LINC02280
chr14	104694491	104694991	501	*	chr14	104694751	104694762	SOX10_M08165_2.00	9.53939	-	chr14	104694491	104694991	10.0429	1	PE	ADSSL1
chr14	105499323	105499823	501	*	chr14	105499587	105499598	SOX10_M08165_2.00	9.53939	-	chr14	105499323	105499823	13.5514	1	PE	TMEM121
chr15	42584066	42584566	501	*	chr15	42584331	42584342	SOX10_M08165_2.00	8.19947	+	chr15	42584066	42584566	8.08729	1	PE	STARD9
chr15	74421389	74421889	501	*	chr15	74421731	74421742	SOX10_M08165_2.00	9.53939	-	chr15	74421389	74421889	14.2161	1	PE	UBL7
chr15	88649231	88649731	501	*	chr15	88649538	88649549	SOX10_M08165_2.00	8.53614	+	chr15	88649231	88649731	8.59019	1	PE	ISG20
chr16	19005588	19006088	501	*	chr16	19005689	19005700	SOX10_M08165_2.00	9.53939	-	chr16	19005588	19006088	12.4832	1	PE	TMC7
chr16	19005588	19006088	501	*	chr16	19005713	19005724	SOX10_M08165_2.00	9.53939	-	chr16	19005588	19006088	12.4832	1	PE	TMC7
chr16	50520375	50520875	501	*	chr16	50520631	50520642	SOX10_M08165_2.00	8.3808	+	chr16	50520375	50520875	9.98245	1	PE	NKD1
chr16	57270428	57270928	501	*	chr16	57270638	57270649	SOX10_M08165_2.00	8.20186	+	chr16	57270428	57270928	13.0223	1	PE	PLLP
chr16	57289688	57290188	501	*	chr16	57289698	57289709	SOX10_M08165_2.00	8.86163	+	chr16	57289688	57290188	8.89457	1	PE	PLLP
chr16	66335661	66336161	501	*	chr16	66335878	66335889	SOX10_M08165_2.00	8.83864	+	chr16	66335661	66336161	8.00329	1	PE	CDH5
chr16	89536878	89537378	501	*	chr16	89537141	89537152	SOX10_M08165_2.00	9.53939	-	chr16	89536878	89537378	9.12762	1	PE	CPNE7
chr17	4533996	4534496	501	*	chr17	4534306	4534317	SOX10_M08165_2.00	8.0459	+	chr17	4533996	4534496	17.0429	1	PE	SPNS2
chr17	28745050	28745550	501	*	chr17	28745271	28745282	SOX10_M08165_2.00	9.53939	-	chr17	28745050	28745550	16.1562	1	PE	TRAF4
chr17	41775397	41775897	501	*	chr17	41775663	41775674	SOX10_M08165_2.00	9.53939	-	chr17	41775397	41775897	13.2099	1	PE	FKBP10
chr17	41967267	41967767	501	*	chr17	41967456	41967467	SOX10_M08165_2.00	8.29157	+	chr17	41967267	41967767	24.2927	1	PE	CNP
chr17	42009111	42009611	501	*	chr17	42009357	42009368	SOX10_M08165_2.00	8.16086	+	chr17	42009111	42009611	9.26702	1	PE	CNP
chr17	44104241	44104741	501	*	chr17	44104493	44104504	SOX10_M08165_2.00	9.07246	+	chr17	44104241	44104741	8.41934	1	PE	C17orf53
chr17	51346398	51346898	501	*	chr17	51346606	51346617	SOX10_M08165_2.00	8.12089	+	chr17	51346398	51346898	8.65547	1	PE	LINC02072
chr17	51371590	51372090	501	*	chr17	51371712	51371723	SOX10_M08165_2.00	8.0752	+	chr17	51371590	51372090	7.93554	1	PE	LINC02072
chr17	75645965	75646465	501	*	chr17	75646151	75646162	SOX10_M08165_2.00	8.01516	+	chr17	75645965	75646465	14.4072	1	Promoter	SMIM6
chr18	644394	644894	501	*	chr18	644637	644648	SOX10_M08165_2.00	8.35161	+	chr18	644394	644894	8.19779	1	PE	CLUL1
chr18	66603908	66604408	501	*	chr18	66604286	66604297	SOX10_M08165_2.00	9.53939	-	chr18	66603908	66604408	8.4784	1	Promoter	CDH19
chr18	70381444	70381944	501	*	chr18	70381716	70381727	SOX10_M08165_2.00	8.10082	+	chr18	70381444	70381944	16.4814	1	PE	LINC01909
chr18	74512292	74512792	501	*	chr18	74512366	74512377	SOX10_M08165_2.00	9.53939	-	chr18	74512292	74512792	8.61112	1	PE	CNDP1
chr18	74512292	74512792	501	*	chr18	74512429	74512440	SOX10_M08165_2.00	9.53939	-	chr18	74512292	74512792	13.2135	1	PE	CNDP1
chr18	74512292	74512792	501	*	chr18	74512457	74512468	SOX10_M08165_2.00	8.61149	+	chr18	74512292	74512792	13.2135	1	PE	CNDP1
chr18	74534212	74534712	501	*	chr18	74534486	74534497	SOX10_M08165_2.00	9.53939	-	chr18	74534212	74534712	12.3229	1	PE	CNDP1
chr19	7852084	7852584	501	*	chr19	7852306	7852317	SOX10_M08165_2.00	8.05846	+	chr19	7852084	7852584	16.0073	1	PE	EVI5L
chr19	46661922	46662422	501	*	chr19	46662065	46662076	SOX10_M08165_2.00	9.53939	-	chr19	46661922	46662422	11.0762	1	Promoter	DACT3
chr2	3476634	3477134	501	*	chr2	3476902	3476913	SOX10_M08165_2.00	8.39956	+	chr2	3476634	3477134	12.4894	1	PE	ADI1
chr2	47311012	47311512	501	*	chr2	47311294	47311305	SOX10_M08165_2.00	8.06429	+	chr2	47311012	47311512	24.1288	1	PE	EPCAM
chr2	58448006	58448506	501	*	chr2	58448219	58448230	SOX10_M08165_2.00	9.53939	-	chr2	58448006	58448506	11.2412	1	PE	LINC01122
chr2	74440350	74440850	501	*	chr2	74440798	74440809	SOX10_M08165_2.00	9.53939	-	chr2	74440350	74440850	14.0109	1	PE	INO80B
chr2	88082757	88083257	501	*	chr2	88083003	88083014	SOX10_M08165_2.00	8.51315	+	chr2	88082757	88083257	15.0135	1	Promoter	MIR4780
chr2	95057400	95057900	501	*	chr2	95057737	95057748	SOX10_M08165_2.00	8.08826	+	chr2	95057400	95057900	17.5664	1	PE	MAL
chr2	95057400	95057900	501	*	chr2	95057863	95057874	SOX10_M08165_2.00	9.53939	-	chr2	95057400	95057900	12.2416	1	PE	MAL
chr2	100548719	100549219	501	*	chr2	100548957	100548968	SOX10_M08165_2.00	8.37838	+	chr2	100548719	100549219	9.95251	1	PE	PDCL3
chr2	190408597	190409097	501	*	chr2	190408825	190408836	SOX10_M08165_2.00	9.64524	+	chr2	190408597	190409097	15.0822	1	PE	MFSD6
chr2	234914339	234914839	501	*	chr2	234914517	234914528	SOX10_M08165_2.00	8.12143	+	chr2	234914339	234914839	7.91544	1	PE	SH3BP4
chr2	241224054	241224554	501	*	chr2	241224374	241224385	SOX10_M08165_2.00	9.53939	-	chr2	241224054	241224554	14.0883	1	PE	ANO7
chr20	19835779	19836279	501	*	chr20	19835985	19835996	SOX10_M08165_2.00	9.53939	-	chr20	19835779	19836279	13.6526	1	PE	RIN2
chr20	38889667	38890167	501	*	chr20	38889911	38889922	SOX10_M08165_2.00	9.53939	-	chr20	38889667	38890167	20.5163	1	PE	FAM83D
chr22	18044659	18045159	501	*	chr22	18044919	18044930	SOX10_M08165_2.00	8.29539	+	chr22	18044659	18045159	18.974	1	PE	PEX26
chr22	37563175	37563675	501	*	chr22	37563566	37563577	SOX10_M08165_2.00	9.59168	+	chr22	37563175	37563675	7.99901	1	PE	GGA1
chr22	37664515	37665015	501	*	chr22	37664696	37664707	SOX10_M08165_2.00	8.29157	+	chr22	37664515	37665015	11.0162	1	PE	NOL12
chr22	38733733	38734233	501	*	chr22	38733955	38733966	SOX10_M08165_2.00	9.53939	-	chr22	38733733	38734233	15.5013	1	PE	GTPBP1
chr22	38733733	38734233	501	*	chr22	38734133	38734144	SOX10_M08165_2.00	9.53939	-	chr22	38733733	38734233	13.3175	1	PE	GTPBP1
chr22	41274805	41275305	501	*	chr22	41275093	41275104	SOX10_M08165_2.00	8.29716	+	chr22	41274805	41275305	9.76151	1	PE	ZC3H7B
chr22	49937934	49938434	501	*	chr22	49938124	49938135	SOX10_M08165_2.00	9.53939	-	chr22	49937934	49938434	8.49041	1	PE	PIM3
chr22	50713493	50713993	501	*	chr22	50713885	50713896	SOX10_M08165_2.00	7.94394	+	chr22	50713493	50713993	8.10242	1	PE	SHANK3
chr3	19148154	19148654	501	*	chr3	19148166	19148177	SOX10_M08165_2.00	9.21679	+	chr3	19148154	19148654	8.74329	1	PE	KCNH8
chr3	19148154	19148654	501	*	chr3	19148177	19148188	SOX10_M08165_2.00	9.53939	-	chr3	19148154	19148654	8.74329	1	PE	KCNH8
chr3	20041445	20041945	501	*	chr3	20041649	20041660	SOX10_M08165_2.00	9.53939	-	chr3	20041445	20041945	29.4717	1	PE	KAT2B
chr3	42732151	42732651	501	*	chr3	42732458	42732469	SOX10_M08165_2.00	9.21679	+	chr3	42732151	42732651	17.4679	1	Promoter	CCDC13-AS1
chr3	42732151	42732651	501	*	chr3	42732497	42732508	SOX10_M08165_2.00	8.27926	+	chr3	42732151	42732651	14.6701	1	Promoter	CCDC13-AS1
chr3	58287338	58287838	501	*	chr3	58287581	58287592	SOX10_M08165_2.00	9.53939	-	chr3	58287338	58287838	9.60465	1	PE	PXK
chr3	107384855	107385355	501	*	chr3	107385086	107385097	SOX10_M08165_2.00	8.19627	+	chr3	107384855	107385355	8.29004	1	PE	LINC01990
chr3	126999379	126999879	501	*	chr3	126999602	126999613	SOX10_M08165_2.00	9.53939	-	chr3	126999379	126999879	10.3444	1	PE	PLXNA1
chr3	135970728	135971228	501	*	chr3	135971024	135971035	SOX10_M08165_2.00	9.06605	+	chr3	135970728	135971228	7.97034	1	PE	PPP2R3A
chr3	136255595	136256095	501	*	chr3	136255837	136255848	SOX10_M08165_2.00	9.53939	-	chr3	136255595	136256095	11.5111	1	PE	PCCB
chr3	136255595	136256095	501	*	chr3	136255903	136255914	SOX10_M08165_2.00	9.53939	-	chr3	136255595	136256095	9.38671	1	PE	PCCB
chr3	139541093	139541593	501	*	chr3	139541243	139541254	SOX10_M08165_2.00	7.93348	+	chr3	139541093	139541593	8.18223	1	Promoter	RBP1
chr4	55364601	55365101	501	*	chr4	55364867	55364878	SOX10_M08165_2.00	8.21926	+	chr4	55364601	55365101	8.587	1	PE	SRD5A3
chr4	55393444	55393944	501	*	chr4	55393723	55393734	SOX10_M08165_2.00	9.17404	+	chr4	55393444	55393944	8.09951	1	PE	SRD5A3
chr4	112855023	112855523	501	*	chr4	112855326	112855337	SOX10_M08165_2.00	9.53939	-	chr4	112855023	112855523	8.26155	1	PE	ANK2
chr4	164383153	164383653	501	*	chr4	164383353	164383364	SOX10_M08165_2.00	8.47434	+	chr4	164383153	164383653	9.56527	1	PE	MARCH1
chr4	164998446	164998946	501	*	chr4	164998661	164998672	SOX10_M08165_2.00	9.53939	-	chr4	164998446	164998946	10.425	1	PE	TRIM61
chr5	8839424	8839924	501	*	chr5	8839642	8839653	SOX10_M08165_2.00	8.5785	+	chr5	8839424	8839924	9.92961	1	PE	LINC02199
chr5	38147997	38148497	501	*	chr5	38148257	38148268	SOX10_M08165_2.00	9.1256	+	chr5	38147997	38148497	11.6885	1	Promoter	LINC02119
chr5	53017257	53017757	501	*	chr5	53017522	53017533	SOX10_M08165_2.00	9.53939	-	chr5	53017257	53017757	10.2334	1	PE	ITGA2
chr5	135843516	135844016	501	*	chr5	135843654	135843665	SOX10_M08165_2.00	8.35399	+	chr5	135843516	135844016	8.30871	1	PE	SLC25A48
chr5	135843516	135844016	501	*	chr5	135843763	135843774	SOX10_M08165_2.00	9.69969	+	chr5	135843516	135844016	15.4437	1	PE	SLC25A48
chr5	139671252	139671752	501	*	chr5	139671524	139671535	SOX10_M08165_2.00	8.19804	+	chr5	139671252	139671752	13.74	1	PE	CXXC5
chr5	169980554	169981054	501	*	chr5	169980884	169980895	SOX10_M08165_2.00	8.32482	+	chr5	169980554	169981054	14.3622	1	Promoter	INSYN2B
chr6	16158839	16159339	501	*	chr6	16159278	16159289	SOX10_M08165_2.00	8.05846	+	chr6	16158839	16159339	10.4645	1	PE	MYLIP
chr6	33746752	33747252	501	*	chr6	33747047	33747058	SOX10_M08165_2.00	8.04031	+	chr6	33746752	33747252	16.1528	1	Promoter	IP6K3
chr6	36947918	36948418	501	*	chr6	36948203	36948214	SOX10_M08165_2.00	9.53939	-	chr6	36947918	36948418	14.9822	1	PE	PI16
chr6	39768964	39769464	501	*	chr6	39769202	39769213	SOX10_M08165_2.00	9.53939	-	chr6	39768964	39769464	11.1501	1	PE	DAAM2
chr6	43489165	43489665	501	*	chr6	43489564	43489575	SOX10_M08165_2.00	9.53939	-	chr6	43489165	43489665	18.1659	1	PE	TJAP1
chr6	125700569	125701069	501	*	chr6	125700785	125700796	SOX10_M08165_2.00	9.53939	-	chr6	125700569	125701069	8.46892	1	PE	HEY2
chr6	132132955	132133455	501	*	chr6	132133131	132133142	SOX10_M08165_2.00	9.23519	+	chr6	132132955	132133455	9.00182	1	PE	LINC01013
chr6	132132955	132133455	501	*	chr6	132133215	132133226	SOX10_M08165_2.00	8.39956	+	chr6	132132955	132133455	10.92	1	PE	LINC01013
chr6	134436119	134436619	501	*	chr6	134436393	134436404	SOX10_M08165_2.00	8.07696	+	chr6	134436119	134436619	8.42955	1	Promoter	LINC01010
chr6	158011580	158012080	501	*	chr6	158011800	158011811	SOX10_M08165_2.00	8.05846	+	chr6	158011580	158012080	10.8959	1	PE	SYNJ2
chr7	498216	498716	501	*	chr7	498415	498426	SOX10_M08165_2.00	9.53939	-	chr7	498216	498716	8.7309	1	PE	PDGFA
chr7	929350	929850	501	*	chr7	929596	929607	SOX10_M08165_2.00	8.39956	+	chr7	929350	929850	9.08161	1	PE	COX19
chr7	5592538	5593038	501	*	chr7	5592853	5592864	SOX10_M08165_2.00	9.09014	+	chr7	5592538	5593038	14.5684	1	PE	FSCN1
chr7	5636342	5636842	501	*	chr7	5636574	5636585	SOX10_M08165_2.00	9.53939	-	chr7	5636342	5636842	10.768	1	PE	FSCN1
chr7	8387649	8388149	501	*	chr7	8387956	8387967	SOX10_M08165_2.00	8.38257	+	chr7	8387649	8388149	14.4659	1	PE	NXPH1
chr7	35753985	35754485	501	*	chr7	35754147	35754158	SOX10_M08165_2.00	8.9627	+	chr7	35753985	35754485	8.59402	1	PE	SEPT7
chr7	80127700	80128200	501	*	chr7	80127968	80127979	SOX10_M08165_2.00	9.12848	+	chr7	80127700	80128200	11.5778	1	PE	GNAI1
chr7	86664459	86664959	501	*	chr7	86664610	86664621	SOX10_M08165_2.00	9.11069	+	chr7	86664459	86664959	11.8321	1	PE	GRM3
chr8	17413379	17413879	501	*	chr8	17413612	17413623	SOX10_M08165_2.00	8.35399	+	chr8	17413379	17413879	11.4091	1	Promoter	MTMR7
chr8	17605622	17606122	501	*	chr8	17605962	17605973	SOX10_M08165_2.00	8.53853	+	chr8	17605622	17606122	9.40561	1	PE	PDGFRL
chr8	22158240	22158740	501	*	chr8	22158406	22158417	SOX10_M08165_2.00	8.1153	+	chr8	22158240	22158740	15.0288	1	PE	SFTPC
chr8	25214622	25215122	501	*	chr8	25214896	25214907	SOX10_M08165_2.00	9.53939	-	chr8	25214622	25215122	11.805	1	PE	DOCK5
chr8	55520817	55521317	501	*	chr8	55521165	55521176	SOX10_M08165_2.00	8.38257	+	chr8	55520817	55521317	14.8358	1	Promoter	LOC105375843
chr8	64753665	64754165	501	*	chr8	64753905	64753916	SOX10_M08165_2.00	8.51795	+	chr8	64753665	64754165	10.9555	1	PE	CYP7B1
chr8	64753665	64754165	501	*	chr8	64753953	64753964	SOX10_M08165_2.00	8.09744	+	chr8	64753665	64754165	13.2428	1	PE	CYP7B1
chr8	64753665	64754165	501	*	chr8	64754000	64754011	SOX10_M08165_2.00	8.51795	+	chr8	64753665	64754165	12.9502	1	PE	CYP7B1
chr8	64753665	64754165	501	*	chr8	64754048	64754059	SOX10_M08165_2.00	8.09744	+	chr8	64753665	64754165	9.85849	1	PE	CYP7B1
chr8	64753665	64754165	501	*	chr8	64754096	64754107	SOX10_M08165_2.00	8.51795	+	chr8	64753665	64754165	14.1812	1	PE	CYP7B1
chr8	135235547	135236047	501	*	chr8	135235756	135235767	SOX10_M08165_2.00	9.53939	-	chr8	135235547	135236047	16.1625	1	PE	LINC01591
chr8	140525711	140526211	501	*	chr8	140525992	140526003	SOX10_M08165_2.00	9.09252	+	chr8	140525711	140526211	8.32572	1	PE	CHRAC1
chr9	27535758	27536258	501	*	chr9	27535763	27535774	SOX10_M08165_2.00	9.53939	-	chr9	27535758	27536258	12.4969	1	PE	C9orf72
chr9	35517144	35517644	501	*	chr9	35517243	35517254	SOX10_M08165_2.00	8.43283	+	chr9	35517144	35517644	10.7074	1	PE	FAM166B
chr9	35517144	35517644	501	*	chr9	35517366	35517377	SOX10_M08165_2.00	9.53939	-	chr9	35517144	35517644	16.3666	1	PE	FAM166B
chr9	93144150	93144650	501	*	chr9	93144328	93144339	SOX10_M08165_2.00	8.38257	+	chr9	93144150	93144650	9.82429	1	PE	WNK2
chr9	97980917	97981417	501	*	chr9	97981205	97981216	SOX10_M08165_2.00	9.53939	-	chr9	97980917	97981417	8.56974	1	PE	ANP32B
chr9	98971133	98971633	501	*	chr9	98971431	98971442	SOX10_M08165_2.00	9.53939	-	chr9	98971133	98971633	9.26372	1	PE	COL15A1
chr9	101458943	101459443	501	*	chr9	101459188	101459199	SOX10_M08165_2.00	9.53939	-	chr9	101458943	101459443	8.44518	1	PE	TMEM246-AS1
chr9	112746973	112747473	501	*	chr9	112747430	112747441	SOX10_M08165_2.00	9.53939	-	chr9	112746973	112747473	14.3775	1	PE	SNX30
chr9	126376321	126376821	501	*	chr9	126376571	126376582	SOX10_M08165_2.00	8.18179	+	chr9	126376321	126376821	12.6086	1	PE	MVB12B
chr9	128374345	128374845	501	*	chr9	128374590	128374601	SOX10_M08165_2.00	8.17124	+	chr9	128374345	128374845	9.08948	1	PE	CERCAM
chr9	136583165	136583665	501	*	chr9	136583336	136583347	SOX10_M08165_2.00	9.53939	-	chr9	136583165	136583665	12.0324	1	PE	NOTCH1
chr9	137070889	137071389	501	*	chr9	137071153	137071164	SOX10_M08165_2.00	9.37568	+	chr9	137070889	137071389	20.4787	1	Promoter	SAPCD2
chr21	24840353	24840853	501	*	chr21	24840558	24840573	NFIX_M03475_2.00	8.88222	+	chr21	24840353	24840853	48.7257	1	Promoter	LINC01692
chr1	2452563	2453063	501	*	chr1	2452771	2452786	NFIX_M03475_2.00	8.279	+	chr1	2452563	2453063	12.5375	1	PE	PLCH2
chr15	85750349	85750849	501	*	chr15	85750663	85750678	NFIX_M03475_2.00	6.54586	+	chr15	85750349	85750849	9.33509	1	PE	KLHL25
chr8	41512034	41512534	501	*	chr8	41512288	41512303	NFIX_M03475_2.00	7.91936	-	chr8	41512034	41512534	7.94232	1	PE	GINS4
chr9	105216352	105216852	501	*	chr9	105216661	105216676	NFIX_M03475_2.00	7.40339	+	chr9	105216352	105216852	9.50918	1	PE	SLC44A1
chr1	41003608	41004108	501	*	chr1	41003819	41003834	NFIX_M03475_2.00	8.0277	+	chr1	41003608	41004108	8.35954	1	PE	SLFNL1-AS1
chr1	156616377	156616877	501	*	chr1	156616630	156616645	NFIX_M03475_2.00	13.8748	-	chr1	156616377	156616877	12.5131	1	PE	BCAN
chr1	173824251	173824751	501	*	chr1	173824432	173824447	NFIX_M03475_2.00	7.38961	+	chr1	173824251	173824751	23.024	1	Promoter	DARS2
chr1	203129718	203130218	501	*	chr1	203130030	203130045	NFIX_M03475_2.00	9.44503	+	chr1	203129718	203130218	16.912	1	PE	ADORA1
chr1	204065066	204065566	501	*	chr1	204065291	204065306	NFIX_M03475_2.00	7.11634	+	chr1	204065066	204065566	15.4085	1	PE	SOX13
chr1	204466544	204467044	501	*	chr1	204466920	204466935	NFIX_M03475_2.00	7.32853	+	chr1	204466544	204467044	13.01	1	PE	MDM4
chr1	205048344	205048844	501	*	chr1	205048595	205048610	NFIX_M03475_2.00	7.05713	+	chr1	205048344	205048844	12.8504	1	PE	CNTN2
chr1	229579160	229579660	501	*	chr1	229579468	229579483	NFIX_M03475_2.00	7.2441	+	chr1	229579160	229579660	10.7911	1	PE	TAF5L
chr10	6607689	6608189	501	*	chr10	6607950	6607965	NFIX_M03475_2.00	7.32934	+	chr10	6607689	6608189	11.8727	1	PE	PRKCQ
chr10	43372940	43373440	501	*	chr10	43373184	43373199	NFIX_M03475_2.00	6.50837	+	chr10	43372940	43373440	15.1541	1	PE	FXYD4
chr10	125795026	125795526	501	*	chr10	125795329	125795344	NFIX_M03475_2.00	8.27857	+	chr10	125795026	125795526	11.8395	1	PE	UROS
chr11	33564733	33565233	501	*	chr11	33565006	33565021	NFIX_M03475_2.00	7.10704	+	chr11	33564733	33565233	13.897	1	PE	KIAA1549L
chr11	46903745	46904245	501	*	chr11	46903936	46903951	NFIX_M03475_2.00	6.70251	+	chr11	46903745	46904245	26.8298	1	PE	C11orf49
chr11	46903745	46904245	501	*	chr11	46904011	46904026	NFIX_M03475_2.00	7.25063	+	chr11	46903745	46904245	26.8894	1	PE	C11orf49
chr11	61791882	61792382	501	*	chr11	61792137	61792152	NFIX_M03475_2.00	6.79894	+	chr11	61791882	61792382	11.1132	1	Promoter	MIR611
chr11	61961435	61961935	501	*	chr11	61961695	61961710	NFIX_M03475_2.00	8.36182	+	chr11	61961435	61961935	8.62345	1	PE	BEST1
chr11	61996883	61997383	501	*	chr11	61997219	61997234	NFIX_M03475_2.00	6.52234	+	chr11	61996883	61997383	9.27388	1	PE	BEST1
chr11	73795855	73796355	501	*	chr11	73796131	73796146	NFIX_M03475_2.00	7.58634	+	chr11	73795855	73796355	9.85612	1	PE	MRPL48
chr11	111449920	111450420	501	*	chr11	111450020	111450035	NFIX_M03475_2.00	7.37499	+	chr11	111449920	111450420	11.5991	1	Promoter	POU2AF1
chr11	111449920	111450420	501	*	chr11	111450185	111450200	NFIX_M03475_2.00	7.68431	+	chr11	111449920	111450420	9.99171	1	Promoter	POU2AF1
chr11	119315992	119316492	501	*	chr11	119316186	119316201	NFIX_M03475_2.00	7.91936	-	chr11	119315992	119316492	11.8909	1	PE	RNF26
chr11	119741447	119741947	501	*	chr11	119741448	119741463	NFIX_M03475_2.00	6.99614	+	chr11	119741447	119741947	10.5449	1	PE	NECTIN1
chr12	6224452	6224952	501	*	chr12	6224733	6224748	NFIX_M03475_2.00	7.91936	-	chr12	6224452	6224952	12.5874	1	PE	CD9
chr12	49979154	49979654	501	*	chr12	49979498	49979513	NFIX_M03475_2.00	6.49862	+	chr12	49979154	49979654	7.96263	1	PE	AQP6
chr12	94615365	94615865	501	*	chr12	94615601	94615616	NFIX_M03475_2.00	7.8421	+	chr12	94615365	94615865	8.37983	1	PE	TMCC3
chr12	113142344	113142844	501	*	chr12	113142611	113142626	NFIX_M03475_2.00	7.91936	-	chr12	113142344	113142844	12.3726	1	PE	RITA1
chr13	51246522	51247022	501	*	chr13	51246643	51246658	NFIX_M03475_2.00	8.33467	+	chr13	51246522	51247022	14.7974	1	PE	FAM124A
chr13	101423832	101424332	501	*	chr13	101424113	101424128	NFIX_M03475_2.00	7.91936	-	chr13	101423832	101424332	8.43402	1	PE	ITGBL1
chr15	31292528	31293028	501	*	chr15	31292851	31292866	NFIX_M03475_2.00	7.23863	+	chr15	31292528	31293028	11.1591	1	PE	KLF13
chr15	38226823	38227323	501	*	chr15	38227065	38227080	NFIX_M03475_2.00	7.91936	-	chr15	38226823	38227323	10.7479	1	PE	SPRED1
chr15	74438648	74439148	501	*	chr15	74438909	74438924	NFIX_M03475_2.00	6.77694	+	chr15	74438648	74439148	8.27329	1	PE	UBL7
chr15	88649231	88649731	501	*	chr15	88649487	88649502	NFIX_M03475_2.00	7.81219	+	chr15	88649231	88649731	14.1568	1	PE	ISG20
chr15	90895453	90895953	501	*	chr15	90895651	90895666	NFIX_M03475_2.00	8.35194	+	chr15	90895453	90895953	9.89524	1	PE	MAN2A2
chr15	100863773	100864273	501	*	chr15	100864058	100864073	NFIX_M03475_2.00	6.77321	+	chr15	100863773	100864273	10.2264	1	PE	ALDH1A3
chr16	19005588	19006088	501	*	chr16	19005908	19005923	NFIX_M03475_2.00	7.84074	-	chr16	19005588	19006088	10.6652	1	PE	TMC7
chr16	66335661	66336161	501	*	chr16	66335905	66335920	NFIX_M03475_2.00	10.3004	+	chr16	66335661	66336161	10.3185	1	PE	CDH5
chr16	66516778	66517278	501	*	chr16	66516898	66516913	NFIX_M03475_2.00	7.13275	+	chr16	66516778	66517278	14.4483	1	PE	TK2
chr17	4533421	4533921	501	*	chr17	4533691	4533706	NFIX_M03475_2.00	9.19375	+	chr17	4533421	4533921	14.6817	1	PE	SPNS2
chr17	4533996	4534496	501	*	chr17	4534438	4534453	NFIX_M03475_2.00	7.02532	+	chr17	4533996	4534496	8.57885	1	PE	SPNS2
chr17	29584402	29584902	501	*	chr17	29584694	29584709	NFIX_M03475_2.00	6.76831	+	chr17	29584402	29584902	9.37327	1	PE	CORO6
chr17	31416348	31416848	501	*	chr17	31416461	31416476	NFIX_M03475_2.00	8.64988	+	chr17	31416348	31416848	20.6892	1	PE	RAB11FIP4
chr17	38341304	38341804	501	*	chr17	38341511	38341526	NFIX_M03475_2.00	10.6388	+	chr17	38341304	38341804	13.7371	1	PE	SOCS7
chr17	74301090	74301590	501	*	chr17	74301398	74301413	NFIX_M03475_2.00	8.24892	+	chr17	74301090	74301590	10.7828	1	PE	KIF19
chr18	74457950	74458450	501	*	chr18	74458103	74458118	NFIX_M03475_2.00	8.87296	+	chr18	74457950	74458450	8.24929	1	Promoter	DIPK1C
chr18	74457950	74458450	501	*	chr18	74458434	74458449	NFIX_M03475_2.00	8.61787	+	chr18	74457950	74458450	9.07794	1	Promoter	DIPK1C
chr19	588175	588675	501	*	chr19	588369	588384	NFIX_M03475_2.00	8.90929	+	chr19	588175	588675	8.68263	1	PE	HCN2
chr19	10517363	10517863	501	*	chr19	10517553	10517568	NFIX_M03475_2.00	6.67551	+	chr19	10517363	10517863	13.1595	1	PE	ATG4D
chr19	18020147	18020647	501	*	chr19	18020374	18020389	NFIX_M03475_2.00	9.50247	+	chr19	18020147	18020647	13.5487	1	PE	ARRDC2
chr19	18021385	18021885	501	*	chr19	18021592	18021607	NFIX_M03475_2.00	7.75414	+	chr19	18021385	18021885	9.67511	1	PE	ARRDC2
chr19	35106126	35106626	501	*	chr19	35106331	35106346	NFIX_M03475_2.00	7.81308	+	chr19	35106126	35106626	8.39564	1	Promoter	HPN-AS1
chr19	39078439	39078939	501	*	chr19	39078628	39078643	NFIX_M03475_2.00	8.92387	+	chr19	39078439	39078939	8.97293	1	PE	PAK4
chr19	42423381	42423881	501	*	chr19	42423759	42423774	NFIX_M03475_2.00	6.50869	+	chr19	42423381	42423881	10.8052	1	PE	CNFN
chr19	45645940	45646440	501	*	chr19	45646216	45646231	NFIX_M03475_2.00	7.84074	-	chr19	45645940	45646440	13.0853	1	Promoter	EML2
chr2	15730450	15730950	501	*	chr2	15730644	15730659	NFIX_M03475_2.00	8.37677	+	chr2	15730450	15730950	12.7229	1	PE	LINC01804
chr2	15730450	15730950	501	*	chr2	15730700	15730715	NFIX_M03475_2.00	7.84074	-	chr2	15730450	15730950	16.8677	1	PE	LINC01804
chr2	43005348	43005848	501	*	chr2	43005560	43005575	NFIX_M03475_2.00	7.59522	+	chr2	43005348	43005848	13.8892	1	PE	LINC01819
chr2	96164421	96164921	501	*	chr2	96164651	96164666	NFIX_M03475_2.00	6.88193	+	chr2	96164421	96164921	11.0693	1	PE	ASTL
chr20	34334727	34335227	501	*	chr20	34334980	34334995	NFIX_M03475_2.00	7.72905	+	chr20	34334727	34335227	17.2488	1	PE	ITCH
chr20	34334727	34335227	501	*	chr20	34335061	34335076	NFIX_M03475_2.00	7.66609	+	chr20	34334727	34335227	12.1559	1	PE	ITCH
chr20	45407975	45408475	501	*	chr20	45408176	45408191	NFIX_M03475_2.00	6.7224	+	chr20	45407975	45408475	12.2242	1	Promoter	TP53TG5
chr21	44000206	44000706	501	*	chr21	44000589	44000604	NFIX_M03475_2.00	6.69381	+	chr21	44000206	44000706	13.7106	1	PE	TRAPPC10
chr21	46455578	46456078	501	*	chr21	46455811	46455826	NFIX_M03475_2.00	6.98451	+	chr21	46455578	46456078	8.81292	1	PE	DIP2A
chr22	18044659	18045159	501	*	chr22	18044943	18044958	NFIX_M03475_2.00	6.5402	+	chr22	18044659	18045159	20.1669	1	PE	PEX26
chr22	37892903	37893403	501	*	chr22	37893114	37893129	NFIX_M03475_2.00	9.37979	+	chr22	37892903	37893403	20.9558	1	PE	MICALL1
chr22	38239441	38239941	501	*	chr22	38239702	38239717	NFIX_M03475_2.00	7.54901	+	chr22	38239441	38239941	15.6908	1	PE	TMEM184B
chr22	38733733	38734233	501	*	chr22	38733889	38733904	NFIX_M03475_2.00	8.6039	+	chr22	38733733	38734233	15.8776	1	PE	GTPBP1
chr22	38733733	38734233	501	*	chr22	38734168	38734183	NFIX_M03475_2.00	7.95915	+	chr22	38733733	38734233	8.36067	1	PE	GTPBP1
chr22	41264323	41264823	501	*	chr22	41264582	41264597	NFIX_M03475_2.00	6.95511	+	chr22	41264323	41264823	7.91166	1	PE	ZC3H7B
chr22	49937095	49937595	501	*	chr22	49937442	49937457	NFIX_M03475_2.00	7.42119	+	chr22	49937095	49937595	10.0465	1	PE	PIM3
chr22	49992728	49993228	501	*	chr22	49993166	49993181	NFIX_M03475_2.00	7.80156	+	chr22	49992728	49993228	10.6033	1	PE	PIM3
chr3	10189560	10190060	501	*	chr3	10189817	10189832	NFIX_M03475_2.00	7.13957	+	chr3	10189560	10190060	14.9984	1	PE	IRAK2
chr3	15309567	15310067	501	*	chr3	15309825	15309840	NFIX_M03475_2.00	10.5215	+	chr3	15309567	15310067	8.39367	1	PE	SH3BP5
chr3	20041445	20041945	501	*	chr3	20041456	20041471	NFIX_M03475_2.00	7.84074	-	chr3	20041445	20041945	8.84913	1	PE	KAT2B
chr3	51955106	51955606	501	*	chr3	51955320	51955335	NFIX_M03475_2.00	6.85457	+	chr3	51955106	51955606	12.7926	1	PE	GPR62
chr3	52039722	52040222	501	*	chr3	52040165	52040180	NFIX_M03475_2.00	7.37551	+	chr3	52039722	52040222	32.581	1	PE	RPL29
chr3	69767514	69768014	501	*	chr3	69767793	69767808	NFIX_M03475_2.00	7.93464	+	chr3	69767514	69768014	10.6506	1	PE	MITF
chr3	141686800	141687300	501	*	chr3	141687115	141687130	NFIX_M03475_2.00	7.84074	-	chr3	141686800	141687300	8.56231	1	PE	RNF7
chr3	156037331	156037831	501	*	chr3	156037455	156037470	NFIX_M03475_2.00	13.8748	-	chr3	156037331	156037831	8.59858	1	PE	KCNAB1
chr4	4254627	4255127	501	*	chr4	4254852	4254867	NFIX_M03475_2.00	7.87411	+	chr4	4254627	4255127	10.5501	1	PE	ZBTB49
chr4	87985542	87986042	501	*	chr4	87985810	87985825	NFIX_M03475_2.00	7.84074	-	chr4	87985542	87986042	16.4321	1	PE	PKD2
chr4	112855023	112855523	501	*	chr4	112855296	112855311	NFIX_M03475_2.00	6.9828	+	chr4	112855023	112855523	9.13438	1	PE	ANK2
chr4	114598316	114598816	501	*	chr4	114598478	114598493	NFIX_M03475_2.00	8.33909	+	chr4	114598316	114598816	14.3109	1	PE	UGT8
chr4	164383768	164384268	501	*	chr4	164384117	164384132	NFIX_M03475_2.00	6.93756	+	chr4	164383768	164384268	22.3521	1	PE	MARCH1
chr4	164997837	164998337	501	*	chr4	164998071	164998086	NFIX_M03475_2.00	7.15831	+	chr4	164997837	164998337	8.92735	1	PE	TRIM61
chr5	53017257	53017757	501	*	chr5	53017586	53017601	NFIX_M03475_2.00	8.45884	+	chr5	53017257	53017757	8.1925	1	PE	ITGA2
chr5	54553793	54554293	501	*	chr5	54553969	54553984	NFIX_M03475_2.00	6.78129	+	chr5	54553793	54554293	10.8357	1	PE	SNX18
chr5	125484619	125485119	501	*	chr5	125484840	125484855	NFIX_M03475_2.00	6.55133	+	chr5	125484619	125485119	13.8738	1	PE	LINC02240
chr5	134466583	134467083	501	*	chr5	134466667	134466682	NFIX_M03475_2.00	7.84074	-	chr5	134466583	134467083	8.58397	1	PE	LINC01843
chr5	138655718	138656218	501	*	chr5	138655918	138655933	NFIX_M03475_2.00	7.84074	-	chr5	138655718	138656218	10.535	1	PE	CTNNA1
chr5	142685892	142686392	501	*	chr5	142686131	142686146	NFIX_M03475_2.00	7.11354	+	chr5	142685892	142686392	18.1021	1	PE	FGF1
chr5	160119304	160119804	501	*	chr5	160119516	160119531	NFIX_M03475_2.00	9.76859	+	chr5	160119304	160119804	45.1849	1	PE	PWWP2A
chr6	30890289	30890789	501	*	chr6	30890575	30890590	NFIX_M03475_2.00	9.10835	+	chr6	30890289	30890789	8.63243	1	Promoter	MIR4640
chr6	39768964	39769464	501	*	chr6	39769187	39769202	NFIX_M03475_2.00	9.53577	+	chr6	39768964	39769464	11.1501	1	PE	DAAM2
chr6	81753186	81753686	501	*	chr6	81753423	81753438	NFIX_M03475_2.00	8.4377	+	chr6	81753186	81753686	8.62935	1	Promoter	TENT5A
chr6	132132955	132133455	501	*	chr6	132133230	132133245	NFIX_M03475_2.00	7.84074	-	chr6	132132955	132133455	13.1316	1	PE	LINC01013
chr6	158009173	158009673	501	*	chr6	158009400	158009415	NFIX_M03475_2.00	7.35519	+	chr6	158009173	158009673	13.9023	1	PE	SYNJ2
chr6	158009173	158009673	501	*	chr6	158009444	158009459	NFIX_M03475_2.00	10.7805	+	chr6	158009173	158009673	12.6707	1	PE	SYNJ2
chr6	158026508	158027008	501	*	chr6	158026637	158026652	NFIX_M03475_2.00	7.343	+	chr6	158026508	158027008	8.76629	1	PE	SYNJ2
chr7	26151922	26152422	501	*	chr7	26152022	26152037	NFIX_M03475_2.00	7.91936	-	chr7	26151922	26152422	10.444	1	PE	NFE2L3
chr7	69564779	69565279	501	*	chr7	69564996	69565011	NFIX_M03475_2.00	9.09992	+	chr7	69564779	69565279	12.2798	1	PE	AUTS2
chr7	112182713	112183213	501	*	chr7	112182952	112182967	NFIX_M03475_2.00	9.25397	+	chr7	112182713	112183213	15.0801	1	PE	DOCK4
chr7	143286179	143286679	501	*	chr7	143286644	143286659	NFIX_M03475_2.00	7.97463	+	chr7	143286179	143286679	14.7375	1	Promoter	LOC105375545
chr7	143371989	143372489	501	*	chr7	143372273	143372288	NFIX_M03475_2.00	9.1567	+	chr7	143371989	143372489	15.5062	1	PE	ZYX
chr8	17605622	17606122	501	*	chr8	17605997	17606012	NFIX_M03475_2.00	7.41541	+	chr8	17605622	17606122	10.0959	1	PE	PDGFRL
chr8	25214622	25215122	501	*	chr8	25214916	25214931	NFIX_M03475_2.00	6.50763	+	chr8	25214622	25215122	9.58018	1	PE	DOCK5
chr8	27258202	27258702	501	*	chr8	27258492	27258507	NFIX_M03475_2.00	7.84074	-	chr8	27258202	27258702	12.5897	1	Promoter	STMN4
chr8	81447240	81447740	501	*	chr8	81447550	81447565	NFIX_M03475_2.00	6.67487	+	chr8	81447240	81447740	12.3677	1	PE	PMP2
chr8	135235547	135236047	501	*	chr8	135235693	135235708	NFIX_M03475_2.00	6.98362	+	chr8	135235547	135236047	11.1936	1	PE	LINC01591
chr9	1049992	1050492	501	*	chr9	1050224	1050239	NFIX_M03475_2.00	7.16281	+	chr9	1049992	1050492	16.585	1	PE	DMRT2
chr9	1057923	1058423	501	*	chr9	1058117	1058132	NFIX_M03475_2.00	6.81491	+	chr9	1057923	1058423	11.6646	1	PE	DMRT2
chr9	36148701	36149201	501	*	chr9	36148833	36148848	NFIX_M03475_2.00	12.3006	+	chr9	36148701	36149201	17.9062	1	PE	CLTA
chr9	113111460	113111960	501	*	chr9	113111526	113111541	NFIX_M03475_2.00	7.72495	+	chr9	113111460	113111960	13.6333	1	Promoter	FAM225B
chr9	120914350	120914850	501	*	chr9	120914620	120914635	NFIX_M03475_2.00	6.68244	+	chr9	120914350	120914850	12.1115	1	PE	TRAF1
chr9	137194424	137194924	501	*	chr9	137194527	137194542	NFIX_M03475_2.00	6.72076	+	chr9	137194424	137194924	9.4789	1	PE	TUBB4B

## Sheet: 6
Supplementary Data 6. Functional enrichment of SOX10 Target Genes in subclusters
Enrichment FDR	nGenes	Pathway Genes	Fold Enrichment	Pathway	Genes	URL
Mg.C4
3.47984e-11	92	1757	2.36311	GO:0022008 neurogenesis	STMN4 NEDD4L PLXNA2 PLXNA1 BHLHE41 EFNB2 BTBD3 DCLK1 EPHA7 HEY2 DOCK10 APP DAAM2 NOTCH1 LRRC4C RIT2 TIAM1 LMX1A NFASC KIF5C EFNA1 BRSK2 CDK5R1 DSCAML1 SLITRK1 UNC5C CNTN2 SEMA4D OLIG2 VCAN CSF1 DISP3 PREX2 KCNQ1 PRKCZ GLI2 RAP1GAP ATP8B1 TYRO3 NDRG1 COBL PTPRZ1 NECTIN1 MAN2A1 NRP2 NKX2-2 ID1 EDN2 PTPRB AGT DAB2IP SORL1 CDH11 DUSP10 SOX13 SDK1 GNRH1 NFIB C9orf72 NKX6-2 DRD2 DLG5 CLMN FRS2 RBPJ GPR…	http://amigo.geneontology.org/amigo/term/GO:0022008
1.20203e-05	85	2143	1.79004	GO:0008283 cell population proliferation	CD180 TGFA CLMN LRP6 GAB2 DLG1 FAM83D SPARC KAT2B EPCAM IFIT3 EDN2 DAB2IP PIM1 APP ST18 NOTCH1 NACC2 PTPRK ANGPT1 TIAM1 GREM1 IL12A MN1 ACER2 TSPYL5 SOX2 CSF1 DISP3 MAD1L1 DLEC1 PRKCZ HDAC4 GLI2 RAP1GAP CPB2 NFKBIA SMAD7 NDRG1 PTPRZ1 GNAI2 PTBP2 EFNB2 ID1 FGFRL1 NDFIP1 HEY2 AGT RC3H1 DMRT1 SORL1 KSR1 DUSP10 MEGF10 NFIB SCGB1A1 DRD2 OCSTAMP FZD5 ITGA2 FRS2 RBPJ KLF13 GPR37L1 CYP7B1 SETD4 RASSF10 A…	http://amigo.geneontology.org/amigo/term/GO:0008283
0.000752132	22	345	2.87787	GO:0042063 gliogenesis	DAAM2 VCAN CSF1 NDRG1 PTPRZ1 NKX2-2 PTPRB DAB2IP DUSP10 SOX13 NFIB NOTCH1 NKX6-2 GPR37L1 MAL CNP CDK5R1 CNTN2 OLIG2 APP BIN1 SOX2	http://amigo.geneontology.org/amigo/term/GO:0042063
0.00310133	16	229	3.1532	GO:0048588 developmental cell growth	SEMA4D NEDD4L PRKCZ SMAD7 COBL PLXNA1 NRP2 EDN2 DCLK1 EPHA7 AGT APP C9orf72 PI16 PRKN PPP3CB	http://amigo.geneontology.org/amigo/term/GO:0048588
0.00546063	16	244	2.95936	GO:0060560 developmental growth involved in morphogenesis	SEMA4D NEDD4L PRKCZ COBL PLXNA1 NRP2 EDN2 DCLK1 EPHA7 NKD1 APP C9orf72 NOTCH1 CSF1 PRKN PPP3CB	http://amigo.geneontology.org/amigo/term/GO:0060560
0.0444071	26	634	1.85076	GO:0006897 endocytosis	LRP6 EEA1 RAMP3 C9orf72 CSNK1G3 RAB4A SORL1 GULP1 ANGPT1 PPP3CB EFNB2 SH3BP4 RIN2 BIN1 NPC1 APP MEGF10 DRD2 WASF2 ITGA2 GREM1 CNTN2 ANKRD13A RIT2 NEDD4L PI4KB	http://amigo.geneontology.org/amigo/term/GO:0006897
0.0983205	28	776	1.62841	GO:0008610 lipid biosynthetic process	ST3GAL4 PTGIS SRD5A3 HMGCS2 DPM2 CH25H PI4KB PIP4K2A IP6K3 CYP7B1 EDN2 ACER2 MTMR7 AGPAT4 TBXAS1 TMEM38B PCCB RBP1 SLC44A3 MBOAT2 ACSS1 ABCG1 SERINC5 CYB5R2 MBOAT1 PNPLA2 AGMO SPNS2	http://amigo.geneontology.org/amigo/term/GO:0008610
Ast.C1
1.35147e-08	64	1757	2.51041	GO:0022008 neurogenesis	GPM6B NEDD4L PLXNA2 PLXNA1 BHLHE41 EFNB2 EPHA7 HEY2 DOCK10 APP DAAM2 NOTCH1 LRRC4C TIAM1 LMX1A KIF5C EFNA1 INSM1 IRX5 DSCAML1 SLITRK1 UNC5C CNTN2 SEMA4D OLIG2 SPOCK1 CSF1 KCNQ1 PRKCZ GLI2 RAP1GAP ATP8B1 MUL1 NDRG1 COBL NECTIN1 MAN2A1 NKX2-2 PTPRB DUSP10 SOX13 C9orf72 NKX6-2 DRD2 FRS2 GPR37L1 GPR37 MAL MBOAT1 CNP VWC2L FAT4 MBP SHANK3 PPP2R3A MYLIP BIN1 DTNB ANKS1A RITA1 MDGA2 NKD1 NCAM1 SH3RF1	http://amigo.geneontology.org/amigo/term/GO:0022008
0.00071334	50	1835	1.87789	GO:0042127 regulation of cell population proliferation	TGFA PDGFA GAB2 SPARC KAT2B EPCAM IFIT3 APP ST18 NOTCH1 TIAM1 GREM1 MN1 INSM1 ACER2 TSPYL5 CSF1 MAD1L1 PRKCZ HDAC4 GLI2 DLG1 RAP1GAP CPB2 SMAD7 NDRG1 EFNB2 HEY2 RC3H1 DUSP10 VGLL4 DRD2 ITGA2 FRS2 GPR37L1 CYP7B1 CDH5 MAB21L1 SETD4 ADAMTS1 TJP1 KDM4C PDCL3 TMIGD3 SH3BP4 KCNH1 WNK2 SAPCD2 SH3RF1 NUAK1	http://amigo.geneontology.org/amigo/term/GO:0042127
0.000801881	17	345	3.39599	GO:0042063 gliogenesis	DAAM2 CSF1 NDRG1 NKX2-2 PTPRB DUSP10 SOX13 NOTCH1 NKX6-2 GPR37L1 MAL CNP CNTN2 OLIG2 SHANK3 APP BIN1	http://amigo.geneontology.org/amigo/term/GO:0042063
0.00291413	13	244	3.6719	GO:0060560 developmental growth involved in morphogenesis	SEMA4D NEDD4L PRKCZ MUL1 COBL PLXNA1 EPHA7 NKD1 APP C9orf72 NOTCH1 CSF1 PPP2R3A	http://amigo.geneontology.org/amigo/term/GO:0060560
0.0110629	14	327	2.95065	GO:0048638 regulation of developmental growth	SEMA4D NEDD4L MUL1 SMAD7 EPHA7 HEY2 NKD1 APP DUSP10 VGLL4 NOTCH1 DRD2 PI16 CSF1	http://amigo.geneontology.org/amigo/term/GO:0048638
0.103794	20	776	1.77625	GO:0008610 lipid biosynthetic process	ST3GAL4 SRD5A3 CH25H PIP4K2A IP6K3 CYP7B1 ACER2 PDGFA MTMR7 AGPAT4 SYNJ2 PCCB RBP1 MBOAT2 ABCG1 SERINC5 CYB5R2 MBOAT1 PLPP2 SPNS2	http://amigo.geneontology.org/amigo/term/GO:0008610

## Sheet: 7
Supplementary Data 7. Significant Differential MAPT Activity Between Disease and Control in Subclusters (FDR < 0.1)
subC	name	Log2FC	type	dx
ast.C1	MAPT	0.361811	DGS_INSULA	PSP_S
ast.C4	MAPT	0.317616	DGS_INSULA	AD
ast.C4	MAPT	0.165935	DGS_INSULA	PSP_S
ast.C8	MAPT	-0.379177	DGS_INSULA	PSP_S
neu.C13	MAPT	0.425575	DGS_INSULA	PSP_S
neu.C14	MAPT	0.518022	DGS_INSULA	PSP_S
neu.C8	MAPT	0.681116	DGS_INSULA	PSP_S
neu.C8	MAPT	0.291892	DGS_INSULA	AD
neu.C9	MAPT	-0.313161	DGS_INSULA	PSP_S
odc.C7	MAPT	-0.3782	DGS_INSULA	bvFTD

## Sheet: 8
Supplementary Data 8. Dynamic peaks in ast.C1 (|log2fc|>1 ) associated with PSP GWAS SNPs (Höglinger et al., 2011)
This table categorizes dynamic peaks in ast.C1 based on their relationship to PSP GWAS SNPs in three ways:
"Label" column:	1. "within_peak"– The peak contains a GWAS SNP.
	2. "within_peak_2kb"– The peak is within 2 kb of a GWAS SNP.
	3. "GWAS_LDsnp_in_peak" – The peak contains an SNP in linkage disequilibrium (LD) with a GWAS SNP.
"GWASsnp_or_ldSNPB" column:
	Lists the SNPs directly measured in the GWAS. When "Label" is GWAS_LDsnp_in_peak, this column includes LD_SNP_B (the GWAS SNP) and its corresponding LD_SNP_A (the LD SNP located within the peak).
peakloci	Control	AD	bvFTD	PSP_S	subC_dynP	nearestGene	PE_G	peakType	peakTypeRaw	GWASsnp_or_ldSNPB	hg38_snploci	snp pval	label	raw_snp_in_2kb	SNP_A_LDinput	R2
chr1:87291707-87292207	NA	NA	NA	4.64352	ast.C1	LMO4	LMO4	Enhancer	Distal	rs7512896	chr1:87292675	0.0448	within_peak_2kb	rs7512896	NA	NA
chr1:87291707-87292207	NA	NA	NA	4.64352	ast.C1	LMO4	LMO4	Enhancer	Distal	rs6701107	chr1:87290169	0.573	within_peak_2kb	rs6701107	NA	NA
chr11:119091875-119092375	NA	NA	NA	4.62137	ast.C1	H2AFX	VPS11	Enhancer	Exonic	rs1784304	chr11:119092106	0.391	within_peak	NA	NA	NA
chr6:149242441-149242941	NA	NA	NA	4.36734	ast.C1	TAB2	TAB2	Enhancer	Intronic	rs6570956	chr6:149241703	0.272	within_peak_2kb	rs6570956	NA	NA
chr2:127900085-127900585	NA	NA	NA	4.25364	ast.C1	AMMECR1L	POLR2D	Enhancer	Distal	rs17014994	chr2:127900361	0.253	GWAS_LDsnp_in_peak	NA	rs1875802	1
chr2:104403285-104403785	NA	NA	NA	3.97936	ast.C1	LINC01102	LINC01102	Enhancer	Distal	rs2139397	chr2:104405290	0.756	within_peak_2kb	rs2139397	NA	NA
chr10:97711499-97711999	NA	NA	NA	3.82796	ast.C1	MARVELD1	MARVELD1	Promoter	Promoter	rs12415272	chr10:97712953	0.909	within_peak_2kb	rs12415272	NA	NA
chr19:18148316-18148816	NA	NA	NA	3.74297	ast.C1	PIK3R2	MPV17L2	Enhancer	Intronic	rs1566028	chr19:18147788	0.628	within_peak_2kb	rs1566028	NA	NA
chr1:8900142-8900642	NA	NA	NA	3.72937	ast.C1	ENO1	CA6	Enhancer	Distal	rs12034719	chr1:8900094	0.136	within_peak_2kb	rs12034719	NA	NA
chr16:1495563-1496063	NA	NA	-1.17631	3.31413	ast.C1	TELO2	TELO2	Enhancer	Intronic	rs2667661	chr16:1494301	0.0976	within_peak_2kb	rs2667661	NA	NA
chr1:160140941-160141441	NA	NA	NA	3.31138	ast.C1	ATP1A4	ATP1A2	Enhancer	Intronic	rs12410866	chr1:160139013	0.0472	within_peak_2kb	rs12410866	NA	NA
chr1:160140941-160141441	NA	NA	NA	3.31138	ast.C1	ATP1A4	ATP1A2	Enhancer	Intronic	rs1046995	chr1:160142951	0.236	within_peak_2kb	rs1046995	NA	NA
chr5:52823124-52823624	NA	NA	NA	3.25693	ast.C1	PELO	ITGA1	Enhancer	Intronic	rs1820167	chr5:52823522	0.141	within_peak	NA	NA	NA
chr12:1552093-1552593	NA	NA	NA	3.24691	ast.C1	WNT5B	WNT5B	Enhancer	Intronic	rs963201	chr12:1551567	0.208	within_peak_2kb	rs963201	NA	NA
chr12:1552093-1552593	NA	NA	NA	3.24691	ast.C1	WNT5B	WNT5B	Enhancer	Intronic	rs11061847	chr12:1552886	0.369	within_peak_2kb	rs11061847	NA	NA
chr2:85780683-85781183	NA	NA	NA	3.2231	ast.C1	MIR6071	ATOH8	Enhancer	Intronic	rs4832199	chr2:85778809	0.873	within_peak_2kb	rs4832199	NA	NA
chr19:10975715-10976215	NA	NA	NA	3.17717	ast.C1	SMARCA4	YIPF2	Enhancer	Intronic	rs12610607	chr19:10974318	0.931	within_peak_2kb	rs12610607	NA	NA
chr12:8943498-8943998	NA	NA	NA	3.10561	ast.C1	M6PR	PHC1	Enhancer	Intronic	rs1805727	chr12:8944802	0.751	within_peak_2kb	rs1805727	NA	NA
chr11:27056965-27057465	NA	NA	NA	3.09974	ast.C1	BBOX1	BBOX1	Enhancer	Exonic	rs2305095	chr11:27055430	0.237	within_peak_2kb	rs2305095	NA	NA
chr11:27056965-27057465	NA	NA	NA	3.09974	ast.C1	BBOX1	BBOX1	Enhancer	Exonic	rs11029812	chr11:27056699	0.317	within_peak_2kb	rs11029812	NA	NA
chr11:27056965-27057465	NA	NA	NA	3.09974	ast.C1	BBOX1	BBOX1	Enhancer	Exonic	rs7119888	chr11:27057763	0.934	within_peak_2kb	rs7119888	NA	NA
chr1:210302966-210303466	NA	NA	NA	3.08162	ast.C1	HHAT	HHAT	Enhancer	Distal	rs1338285	chr1:210301909	0.277	within_peak_2kb	rs1338285	NA	NA
chr17:69575293-69575793	NA	NA	NA	3.01802	ast.C1	LINC01483	LINC01483	Promoter	Promoter	rs7210190	chr17:69575645	0.197	within_peak	NA	NA	NA
chr17:69575293-69575793	NA	NA	NA	3.01802	ast.C1	LINC01483	LINC01483	Promoter	Promoter	rs12941110	chr17:69575232	0.551	within_peak_2kb	rs12941110	NA	NA
chr17:69575293-69575793	NA	NA	NA	3.01802	ast.C1	LINC01483	LINC01483	Promoter	Promoter	rs9302901	chr17:69573662	0.992	within_peak_2kb	rs9302901	NA	NA
chr3:126490073-126490573	NA	NA	-1.66815	3.01128	ast.C1	ZXDC	CHST13	Enhancer	Intronic	rs748465	chr3:126488949	0.886	within_peak_2kb	rs748465	NA	NA
chr10:77911414-77911914	NA	NA	NA	2.99321	ast.C1	DLG5	DLG5	Enhancer	Intronic	rs1248879	chr10:77913722	0.227	within_peak_2kb	rs1248879	NA	NA
chr13:36671029-36671529	NA	NA	NA	2.98441	ast.C1	SERTM1	SERTM1	Enhancer	Distal	rs608039	chr13:36673243	0.269	within_peak_2kb	rs608039	NA	NA
chr15:65637647-65638147	NA	NA	NA	2.98413	ast.C1	SLC24A1	INTS14	Enhancer	Intronic	rs16948889	chr15:65638545	0.856	within_peak_2kb	rs16948889	NA	NA
chr20:58620195-58620695	-3.15469	NA	NA	2.94341	ast.C1	LINC01711	STX16	Enhancer	Distal	rs11086651	chr20:58621408	0.431	within_peak_2kb	rs11086651	NA	NA
chr20:58620195-58620695	-3.15469	NA	NA	2.94341	ast.C1	LINC01711	STX16	Enhancer	Distal	rs6026410	chr20:58621045	0.734	within_peak_2kb	rs6026410	NA	NA
chr20:58620195-58620695	-3.15469	NA	NA	2.94341	ast.C1	LINC01711	STX16	Enhancer	Distal	rs218454	chr20:58621028	0.763	within_peak_2kb	rs218454	NA	NA
chr20:58620195-58620695	-3.15469	NA	NA	2.94341	ast.C1	LINC01711	STX16	Enhancer	Distal	rs6123812	chr20:58620814	0.984	within_peak_2kb	rs6123812	NA	NA
chr3:45354898-45355398	NA	NA	NA	2.8979	ast.C1	LARS2	LARS2	Enhancer	Distal	rs854221	chr3:45354193	0.634	within_peak_2kb	rs854221	NA	NA
chr7:155774932-155775432	NA	NA	NA	2.89632	ast.C1	SHH	SHH	Enhancer	Exonic	rs2007922	chr7:155777289	0.709	within_peak_2kb	rs2007922	NA	NA
chr3:13684409-13684909	NA	NA	NA	2.89034	ast.C1	LINC00620	LINC00620	Enhancer	Intronic	rs6794344	chr3:13685389	0.0586	within_peak_2kb	rs6794344	NA	NA
chr3:13684409-13684909	NA	NA	NA	2.89034	ast.C1	LINC00620	LINC00620	Enhancer	Intronic	rs6781368	chr3:13685341	0.0985	within_peak_2kb	rs6781368	NA	NA
chr16:81328984-81329484	NA	3.5246	NA	2.87803	ast.C1	GAN	GAN	Enhancer	Intronic	rs12920172	chr16:81327939	0.172	within_peak_2kb	rs12920172	NA	NA
chr16:81328984-81329484	NA	3.5246	NA	2.87803	ast.C1	GAN	GAN	Enhancer	Intronic	rs7203686	chr16:81328529	0.434	within_peak_2kb	rs7203686	NA	NA
chr19:4119511-4120011	NA	NA	NA	2.83361	ast.C1	MAP2K2	CREB3L3	Enhancer	Intronic	rs12459940	chr19:4118873	0.423	within_peak_2kb	rs12459940	NA	NA
chr19:4119511-4120011	NA	NA	NA	2.83361	ast.C1	MAP2K2	CREB3L3	Enhancer	Intronic	rs350887	chr19:4119014	0.696	within_peak_2kb	rs350887	NA	NA
chr10:68865575-68866075	NA	NA	NA	2.80246	ast.C1	DDX50	STOX1	Enhancer	Intronic	rs10997531	chr10:68865796	0.526	GWAS_LDsnp_in_peak	NA	rs10997510	1
chr10:68865575-68866075	NA	NA	NA	2.80246	ast.C1	DDX50	STOX1	Enhancer	Intronic	rs7897274	chr10:68865796	0.579	GWAS_LDsnp_in_peak	NA	rs10997510	0.947464
chr10:68865575-68866075	NA	NA	NA	2.80246	ast.C1	DDX50	STOX1	Enhancer	Intronic	rs10822976	chr10:68865667	0.776	GWAS_LDsnp_in_peak	NA	rs2394339	1
chr10:68865575-68866075	NA	NA	NA	2.80246	ast.C1	DDX50	STOX1	Enhancer	Intronic	rs10762139	chr10:68865667	0.802	GWAS_LDsnp_in_peak	NA	rs2394339	1
chr10:68865575-68866075	NA	NA	NA	2.80246	ast.C1	DDX50	STOX1	Enhancer	Intronic	rs4745927	chr10:68865667	0.827	GWAS_LDsnp_in_peak	NA	rs2394339	1
chr10:68865575-68866075	NA	NA	NA	2.80246	ast.C1	DDX50	STOX1	Enhancer	Intronic	rs2619656	chr10:68865667	0.9	GWAS_LDsnp_in_peak	NA	rs2394339	0.991525
chr10:68865575-68866075	NA	NA	NA	2.80246	ast.C1	DDX50	STOX1	Enhancer	Intronic	rs2764810	chr10:68865667	0.96	GWAS_LDsnp_in_peak	NA	rs2394339	0.847791
chr10:102523281-102523781	NA	NA	NA	2.80078	ast.C1	SUFU	ACTR1A	Enhancer	Intronic	rs7087665	chr10:102522661	0.16	within_peak_2kb	rs7087665	NA	NA
chr1:153597799-153598299	NA	NA	NA	2.77566	ast.C1	S100A16	S100A16	Enhancer	Distal	rs11265625	chr1:153598094	0.229	GWAS_LDsnp_in_peak	NA	rs28754733	0.812819
chr7:2215223-2215723	NA	NA	NA	2.76973	ast.C1	MAD1L1	MRM2	Enhancer	Intronic	rs1002170	chr7:2213351	0.698	within_peak_2kb	rs1002170	NA	NA
chr5:176506637-176507137	NA	NA	NA	2.72465	ast.C1	RNF44	RNF44	Enhancer	Exonic	rs2963672	chr5:176508315	0.433	within_peak_2kb	rs2963672	NA	NA
chr5:176506637-176507137	NA	NA	NA	2.72465	ast.C1	RNF44	RNF44	Enhancer	Exonic	rs10074927	chr5:176506731	0.464	GWAS_LDsnp_in_peak	NA	rs6896535	0.915196
chr4:71210824-71211324	NA	NA	NA	2.71927	ast.C1	SLC4A4	SLC4A4	Enhancer	Intronic	rs2579309	chr4:71212113	0.391	within_peak_2kb	rs2579309	NA	NA
chr1:99672360-99672860	NA	NA	NA	2.69491	ast.C1	PALMD	PALMD	Enhancer	Intronic	rs10493920	chr1:99672036	0.298	within_peak_2kb	rs10493920	NA	NA
chr1:99672360-99672860	NA	NA	NA	2.69491	ast.C1	PALMD	PALMD	Enhancer	Intronic	rs12035402	chr1:99673735	0.54	within_peak_2kb	rs12035402	NA	NA
chr7:33857281-33857781	NA	NA	NA	2.65801	ast.C1	BMPER	BMPER	Enhancer	Distal	rs7457120	chr7:33859619	0.994	within_peak_2kb	rs7457120	NA	NA
chr17:1482570-1483070	NA	NA	NA	2.64041	ast.C1	MYO1C	INPP5K	Enhancer	Intronic	rs7214615	chr17:1484390	0.965	within_peak_2kb	rs7214615	NA	NA
chr2:5724393-5724893	NA	NA	NA	2.63821	ast.C1	SOX11	LINC01248	Enhancer	Distal	rs891256	chr2:5724528	0.39	within_peak	NA	NA	NA
chr13:60409022-60409522	NA	NA	NA	2.55559	ast.C1	TDRD3	TDRD3	Enhancer	Intronic	rs1341840	chr13:60411058	0.0636	within_peak_2kb	rs1341840	NA	NA
chr3:10985130-10985630	NA	NA	NA	2.55258	ast.C1	SLC6A1	SLC6A1	Enhancer	Distal	rs2930152	chr3:10983669	0.157	within_peak_2kb	rs2930152	NA	NA
chr1:224578792-224579292	NA	NA	NA	2.54996	ast.C1	CNIH3	CNIH3	Enhancer	Distal	rs10916647	chr1:224580053	0.827	within_peak_2kb	rs10916647	NA	NA
chr1:224578792-224579292	NA	NA	NA	2.54996	ast.C1	CNIH3	CNIH3	Enhancer	Distal	rs10916648	chr1:224580508	0.834	within_peak_2kb	rs10916648	NA	NA
chr11:124987115-124987615	NA	NA	NA	2.49511	ast.C1	CCDC15	CCDC15	Enhancer	Exonic	rs7932003	chr11:124985266	0.678	within_peak_2kb	rs7932003	NA	NA
chr15:41950454-41950954	NA	NA	NA	2.4783	ast.C1	EHD4	EHD4	Enhancer	Intronic	rs1704405	chr15:41951603	0.308	within_peak_2kb	rs1704405	NA	NA
chr6:39084535-39085035	NA	NA	NA	2.47652	ast.C1	SAYSD1	GLP1R	Enhancer	Intronic	rs2268640	chr6:39082608	0.0998	within_peak_2kb	rs2268640	NA	NA
chr6:39084535-39085035	NA	NA	NA	2.47652	ast.C1	SAYSD1	GLP1R	Enhancer	Intronic	rs2268635	chr6:39083918	0.608	within_peak_2kb	rs2268635	NA	NA
chr6:39084535-39085035	NA	NA	NA	2.47652	ast.C1	SAYSD1	GLP1R	Enhancer	Intronic	rs2894420	chr6:39085320	0.859	within_peak_2kb	rs2894420	NA	NA
chr6:39084535-39085035	NA	NA	NA	2.47652	ast.C1	SAYSD1	GLP1R	Enhancer	Intronic	rs2206942	chr6:39083663	0.967	within_peak_2kb	rs2206942	NA	NA
chr22:19990605-19991105	NA	NA	NA	2.44381	ast.C1	ARVCF	ARVCF	Enhancer	Intronic	rs2012714	chr22:19990124	0.198	within_peak_2kb	rs2012714	NA	NA
chr22:19990605-19991105	NA	NA	NA	2.44381	ast.C1	ARVCF	ARVCF	Enhancer	Intronic	rs2073746	chr22:19991035	0.224	within_peak	NA	NA	NA
chr19:34355827-34356327	NA	NA	NA	2.42917	ast.C1	GPI	GPI	Enhancer	Distal	rs422732	chr19:34357545	0.897	within_peak_2kb	rs422732	NA	NA
chr9:115090557-115091057	NA	NA	NA	2.41745	ast.C1	TNC	TNC	Enhancer	Exonic	rs944510	chr9:115090743	0.229	within_peak	NA	NA	NA
chr9:115090557-115091057	NA	NA	NA	2.41745	ast.C1	TNC	TNC	Enhancer	Exonic	rs2482077	chr9:115089393	0.246	within_peak_2kb	rs2482077	NA	NA
chr9:115090557-115091057	NA	NA	NA	2.41745	ast.C1	TNC	TNC	Enhancer	Exonic	rs10982521	chr9:115090824	0.312	within_peak	NA	NA	NA
chr9:115090557-115091057	NA	NA	NA	2.41745	ast.C1	TNC	TNC	Enhancer	Exonic	rs1271449	chr9:115090243	0.371	within_peak_2kb	rs1271449	NA	NA
chr12:14841757-14842257	NA	NA	NA	2.41463	ast.C1	ART4	WBP11	Enhancer	Intronic	rs1861698	chr12:14840920	0.442	within_peak_2kb	rs1861698	NA	NA
chr12:14841757-14842257	NA	NA	NA	2.41463	ast.C1	ART4	WBP11	Enhancer	Intronic	rs11276	chr12:14840505	0.552	within_peak_2kb	rs11276	NA	NA
chr1:53091919-53092419	NA	NA	NA	2.40488	ast.C1	PODN	PODN	Enhancer	Intronic	rs1288404	chr1:53091812	0.64	within_peak_2kb	rs1288404	NA	NA
chr1:53091919-53092419	NA	NA	NA	2.40488	ast.C1	PODN	PODN	Enhancer	Intronic	rs1288406	chr1:53092598	0.703	within_peak_2kb	rs1288406	NA	NA
chr13:91408945-91409445	NA	NA	NA	2.3992	ast.C1	GPC5	GPC5	Enhancer	Intronic	rs9523330	chr13:91409624	0.0809	within_peak_2kb	rs9523330	NA	NA
chr7:43615623-43616123	NA	NA	NA	2.39719	ast.C1	STK17A	STK17A	Enhancer	Intronic	rs10215311	chr7:43614160	0.605	within_peak_2kb	rs10215311	NA	NA
chr11:119161058-119161558	NA	NA	NA	2.34687	ast.C1	NLRX1	HINFP	Enhancer	Exonic	rs3802885	chr11:119161980	0.0778	within_peak_2kb	rs3802885	NA	NA
chr11:119161058-119161558	NA	NA	NA	2.34687	ast.C1	NLRX1	HINFP	Enhancer	Exonic	rs674424	chr11:119160042	0.822	within_peak_2kb	rs674424	NA	NA
chr7:44210117-44210617	-1.41916	NA	NA	2.34381	ast.C1	YKT6	YKT6	Enhancer	Intronic	rs2072439	chr7:44211227	0.701	within_peak_2kb	rs2072439	NA	NA
chr12:20656171-20656671	NA	2.32941	NA	2.33866	ast.C1	SLCO1C1	SLCO1C1	Enhancer	Intronic	rs10770687	chr12:20657577	0.665	within_peak_2kb	rs10770687	NA	NA
chr11:46924326-46924826	1.84856	NA	NA	2.30492	ast.C1	LRP4	LRP4	Enhancer	Distal	rs10838635	chr11:46923676	0.328	within_peak_2kb	rs10838635	NA	NA
chr11:46924326-46924826	1.84856	NA	NA	2.30492	ast.C1	LRP4	LRP4	Enhancer	Distal	rs17787912	chr11:46925815	0.694	within_peak_2kb	rs17787912	NA	NA
chr4:177764143-177764643	NA	NA	NA	2.29834	ast.C1	LINC01098	LINC01098	Enhancer	Intronic	rs17700785	chr4:177765472	0.129	within_peak_2kb	rs17700785	NA	NA
chr4:177764143-177764643	NA	NA	NA	2.29834	ast.C1	LINC01098	LINC01098	Enhancer	Intronic	rs11131820	chr4:177762171	0.81	within_peak_2kb	rs11131820	NA	NA
chr22:25197304-25197804	NA	NA	NA	2.29386	ast.C1	CRYBB3	CRYBB2	Enhancer	Distal	rs916442	chr22:25195311	0.186	within_peak_2kb	rs916442	NA	NA
chr22:25197304-25197804	NA	NA	NA	2.29386	ast.C1	CRYBB3	CRYBB2	Enhancer	Distal	rs763280	chr22:25197485	0.603	within_peak	NA	NA	NA
chr4:121819631-121820131	NA	NA	NA	2.28846	ast.C1	CCNA2	EXOSC9	Enhancer	Intronic	rs13132472	chr4:121819755	0.624	GWAS_LDsnp_in_peak	NA	rs2892917	0.920337
chr4:121819631-121820131	NA	NA	NA	2.28846	ast.C1	CCNA2	EXOSC9	Enhancer	Intronic	rs3217767	chr4:121819834	0.679	within_peak	NA	NA	NA
chr4:121819631-121820131	NA	NA	NA	2.28846	ast.C1	CCNA2	EXOSC9	Enhancer	Intronic	rs6848268	chr4:121819755	0.704	GWAS_LDsnp_in_peak	NA	rs2892917	0.933583
chr11:75567510-75568010	-3.25416	NA	1.94774	2.27866	ast.C1	SERPINH1	SERPINH1	Enhancer	Intronic	rs646474	chr11:75568402	0.147	within_peak_2kb	rs646474	NA	NA
chr22:26899139-26899639	NA	NA	NA	2.27389	ast.C1	LINC01422	LINC01422	Enhancer	Distal	rs2331312	chr22:26898580	0.851	within_peak_2kb	rs2331312	NA	NA
chr10:17987967-17988467	NA	NA	NA	2.26056	ast.C1	SLC39A12-AS1	SLC39A12	Enhancer	Intronic	rs2437271	chr10:17987832	0.243	within_peak_2kb	rs2437271	NA	NA
chr10:17987967-17988467	NA	NA	NA	2.26056	ast.C1	SLC39A12-AS1	SLC39A12	Enhancer	Intronic	rs11594776	chr10:17989524	0.942	within_peak_2kb	rs11594776	NA	NA
chr10:17987967-17988467	NA	NA	NA	2.26056	ast.C1	SLC39A12-AS1	SLC39A12	Enhancer	Intronic	rs12782151	chr10:17989239	0.949	within_peak_2kb	rs12782151	NA	NA
chr10:17987967-17988467	NA	NA	NA	2.26056	ast.C1	SLC39A12-AS1	SLC39A12	Enhancer	Intronic	rs7922102	chr10:17989134	0.978	within_peak_2kb	rs7922102	NA	NA
chr8:119699320-119699820	NA	NA	NA	2.21761	ast.C1	ENPP2	ENPP2	Enhancer	Distal	rs987534	chr8:119701412	0.807	within_peak_2kb	rs987534	NA	NA
chr21:46206941-46207441	NA	NA	NA	2.18428	ast.C1	LSS	SPATC1L	Enhancer	Intronic	rs2075906	chr21:46205630	0.945	within_peak_2kb	rs2075906	NA	NA
chr7:95488008-95488508	-3.17679	2.00418	NA	2.18288	ast.C1	ASB4	ASB4	Enhancer	Intronic	rs17167209	chr7:95488058	0.0572	GWAS_LDsnp_in_peak	NA	rs2171555	0.931628
chr7:95488008-95488508	-3.17679	2.00418	NA	2.18288	ast.C1	ASB4	ASB4	Enhancer	Intronic	rs13238310	chr7:95488058	0.0867	GWAS_LDsnp_in_peak	NA	rs2171555	0.985658
chr7:95488008-95488508	-3.17679	2.00418	NA	2.18288	ast.C1	ASB4	ASB4	Enhancer	Intronic	rs17167184	chr7:95488058	0.137	GWAS_LDsnp_in_peak	NA	rs2171555	0.942767
chr7:95488008-95488508	-3.17679	2.00418	NA	2.18288	ast.C1	ASB4	ASB4	Enhancer	Intronic	rs3801918	chr7:95490343	0.297	within_peak_2kb	rs3801918	NA	NA
chr7:95488008-95488508	-3.17679	2.00418	NA	2.18288	ast.C1	ASB4	ASB4	Enhancer	Intronic	rs1476515	chr7:95489949	0.615	within_peak_2kb	rs1476515	NA	NA
chr17:74838367-74838867	NA	NA	NA	2.13766	ast.C1	GRIN2C	FDXR	Enhancer	Exonic	rs3803783	chr17:74838446	0.42	within_peak	NA	NA	NA
chr12:8827857-8828357	NA	NA	NA	2.13207	ast.C1	A2ML1	A2ML1	Enhancer	Intronic	rs4883182	chr12:8829260	0.288	within_peak_2kb	rs4883182	NA	NA
chr2:230895463-230895963	NA	NA	NA	2.0971	ast.C1	LOC151484	ITM2C	Enhancer	Intronic	rs1004215	chr2:230896819	0.515	within_peak_2kb	rs1004215	NA	NA
chr4:1334970-1335470	NA	NA	NA	2.09431	ast.C1	UVSSA	MAEA	Enhancer	Intronic	rs3856982	chr4:1335075	0.896	within_peak	NA	NA	NA
chr14:101476272-101476772	NA	NA	NA	2.0891	ast.C1	LINC02314	LINC02314	Enhancer	Distal	rs10130044	chr14:101475335	0.166	within_peak_2kb	rs10130044	NA	NA
chr1:2408870-2409370	NA	NA	NA	2.03081	ast.C1	PEX10	MORN1	Enhancer	Intronic	rs2494428	chr1:2407635	0.285	within_peak_2kb	rs2494428	NA	NA
chr2:28992204-28992704	NA	NA	NA	2.01585	ast.C1	TOGARAM2	TOGARAM2	Enhancer	Intronic	rs7578007	chr2:28992139	0.0526	within_peak_2kb	rs7578007	NA	NA
chr6:47520461-47520961	NA	2.43905	NA	1.98601	ast.C1	CD2AP	CD2AP	Enhancer	Intronic	rs1385741	chr6:47519222	0.464	within_peak_2kb	rs1385741	NA	NA
chr6:47520461-47520961	NA	2.43905	NA	1.98601	ast.C1	CD2AP	CD2AP	Enhancer	Intronic	rs9296562	chr6:47522457	0.636	within_peak_2kb	rs9296562	NA	NA
chr12:108879949-108880449	NA	NA	NA	1.97508	ast.C1	DAO	DAO	Enhancer	Exonic	rs4623951	chr12:108878275	0.032	within_peak_2kb	rs4623951	NA	NA
chr12:108879949-108880449	NA	NA	NA	1.97508	ast.C1	DAO	DAO	Enhancer	Exonic	rs12579920	chr12:108881023	0.454	within_peak_2kb	rs12579920	NA	NA
chr10:25638769-25639269	NA	NA	NA	1.96298	ast.C1	LINC00836	LINC00836	Enhancer	Distal	rs2807255	chr10:25639026	0.201	GWAS_LDsnp_in_peak	NA	rs1760718	0.989447
chr10:25638769-25639269	NA	NA	NA	1.96298	ast.C1	LINC00836	LINC00836	Enhancer	Distal	rs495338	chr10:25639026	0.292	GWAS_LDsnp_in_peak	NA	rs1760718	0.824604
chr10:25638769-25639269	NA	NA	NA	1.96298	ast.C1	LINC00836	LINC00836	Enhancer	Distal	rs1591250	chr10:25639026	0.359	GWAS_LDsnp_in_peak	NA	rs1760718	0.858197
chr6:75753333-75753833	NA	NA	NA	1.94911	ast.C1	MYO6	MYO6	Enhancer	Intronic	rs3798458	chr6:75752994	0.401	within_peak_2kb	rs3798458	NA	NA
chr6:132503247-132503747	NA	NA	NA	1.91592	ast.C1	STX7	STX7	Enhancer	Exonic	rs17192622	chr6:132504925	0.177	within_peak_2kb	rs17192622	NA	NA
chr6:132503247-132503747	NA	NA	NA	1.91592	ast.C1	STX7	STX7	Enhancer	Exonic	rs7758170	chr6:132504843	0.959	within_peak_2kb	rs7758170	NA	NA
chr5:9502276-9502776	NA	NA	NA	1.9049	ast.C1	SEMA5A-AS1	SEMA5A	Enhancer	Intronic	rs3777364	chr5:9500418	0.294	within_peak_2kb	rs3777364	NA	NA
chr6:43785339-43785839	NA	NA	NA	1.90489	ast.C1	VEGFA	VEGFA	Enhancer	Exonic	rs3025035	chr6:43783622	0.976	within_peak_2kb	rs3025035	NA	NA
chr8:67948767-67949267	NA	NA	NA	1.88641	ast.C1	PREX2	PREX2	Enhancer	Distal	rs4394377	chr8:67947378	0.251	within_peak_2kb	rs4394377	NA	NA
chr6:128855421-128855921	NA	NA	NA	1.88486	ast.C1	LAMA2	LAMA2	Enhancer	Distal	rs4073126	chr6:128854739	0.75	within_peak_2kb	rs4073126	NA	NA
chr6:128855421-128855921	NA	NA	NA	1.88486	ast.C1	LAMA2	LAMA2	Enhancer	Distal	rs4295504	chr6:128853723	0.779	within_peak_2kb	rs4295504	NA	NA
chr15:38705762-38706262	NA	NA	-1.83737	1.88374	ast.C1	C15orf53	C15orf53	Enhancer	Distal	rs903530	chr15:38706847	0.662	within_peak_2kb	rs903530	NA	NA
chr15:38705762-38706262	NA	NA	-1.83737	1.88374	ast.C1	C15orf53	C15orf53	Enhancer	Distal	rs10459669	chr15:38707855	0.854	within_peak_2kb	rs10459669	NA	NA
chr9:129101426-129101926	NA	NA	NA	1.87813	ast.C1	PTPA	DOLPP1	Enhancer	Intronic	rs7866897	chr9:129100800	0.6	within_peak_2kb	rs7866897	NA	NA
chr9:129101426-129101926	NA	NA	NA	1.87813	ast.C1	PTPA	DOLPP1	Enhancer	Intronic	rs10124379	chr9:129101532	0.804	GWAS_LDsnp_in_peak	NA	rs4529551	0.865095
chr5:176781950-176782450	-4.18939	NA	NA	1.8736	ast.C1	UNC5A	LINC01574	Enhancer	Distal	rs551357	chr5:176782413	0.384	within_peak	NA	NA	NA
chr2:9375000-9375500	NA	NA	NA	1.87249	ast.C1	ITGB1BP1	ITGB1BP1	Enhancer	Intronic	rs11897394	chr2:9375164	0.0505	GWAS_LDsnp_in_peak	NA	rs11902094	0.993428
chr2:9375000-9375500	NA	NA	NA	1.87249	ast.C1	ITGB1BP1	ITGB1BP1	Enhancer	Intronic	rs9287705	chr2:9375164	0.107	GWAS_LDsnp_in_peak	NA	rs11902094	0.954752
chr16:56943872-56944372	NA	NA	NA	1.86542	ast.C1	HERPUD1	HERPUD1	Enhancer	Exonic	rs2518054	chr16:56943986	0.301	within_peak	NA	NA	NA
chr19:3748693-3749193	NA	NA	NA	1.8592	ast.C1	APBA3	TJP3	Enhancer	Intronic	rs1046278	chr19:3750692	0.0215	within_peak_2kb	rs1046278	NA	NA
chr19:3748693-3749193	NA	NA	NA	1.8592	ast.C1	APBA3	TJP3	Enhancer	Intronic	rs1046268	chr19:3750617	0.0623	within_peak_2kb	rs1046268	NA	NA
chr11:35955873-35956373	NA	NA	NA	1.85613	ast.C1	LDLRAD3	LDLRAD3	Enhancer	Intronic	rs16928142	chr11:35955613	0.883	within_peak_2kb	rs16928142	NA	NA
chrX:48558230-48558730	NA	NA	NA	1.84652	ast.C1	RBM3	PORCN	Enhancer	Intronic	rs7880909	chrX:48558618	0.0561	within_peak	NA	NA	NA
chr1:15281887-15282387	NA	NA	NA	1.80348	ast.C1	FHAD1	FHAD1	Enhancer	Intronic	rs7553794	chr1:15280227	0.114	within_peak_2kb	rs7553794	NA	NA
chr1:15281887-15282387	NA	NA	NA	1.80348	ast.C1	FHAD1	FHAD1	Enhancer	Intronic	rs10927764	chr1:15279957	0.362	within_peak_2kb	rs10927764	NA	NA
chr1:15281887-15282387	NA	NA	NA	1.80348	ast.C1	FHAD1	FHAD1	Enhancer	Intronic	rs12725686	chr1:15281922	0.688	within_peak	NA	NA	NA
chr1:15281887-15282387	NA	NA	NA	1.80348	ast.C1	FHAD1	FHAD1	Enhancer	Intronic	rs1737344	chr1:15284113	0.752	within_peak_2kb	rs1737344	NA	NA
chr1:15281887-15282387	NA	NA	NA	1.80348	ast.C1	FHAD1	FHAD1	Enhancer	Intronic	rs493970	chr1:15280808	0.89	within_peak_2kb	rs493970	NA	NA
chr12:45705532-45706032	NA	NA	NA	1.7897	ast.C1	LINC00938	ARID2	Enhancer	Distal	rs1133879	chr12:45706270	0.26	within_peak_2kb	rs1133879	NA	NA
chr11:118888194-118888694	NA	NA	NA	1.78538	ast.C1	CXCR5	CXCR5	Enhancer	Intronic	rs4938621	chr11:118888619	0.487	GWAS_LDsnp_in_peak	NA	rs11602764	0.803418
chr11:118888194-118888694	NA	NA	NA	1.78538	ast.C1	CXCR5	CXCR5	Enhancer	Intronic	rs3916581	chr11:118888619	0.541	GWAS_LDsnp_in_peak	NA	rs11602764	0.927155
chr11:118888194-118888694	NA	NA	NA	1.78538	ast.C1	CXCR5	CXCR5	Enhancer	Intronic	rs497916	chr11:118887380	0.826	within_peak_2kb	rs497916	NA	NA
chr11:118888194-118888694	NA	NA	NA	1.78538	ast.C1	CXCR5	CXCR5	Enhancer	Intronic	rs566416	chr11:118888901	0.924	within_peak_2kb	rs566416	NA	NA
chr15:74815835-74816335	-1.37993	NA	NA	1.7792	ast.C1	LMAN1L	CSK	Enhancer	Intronic	rs3803568	chr15:74816295	0.447	within_peak	NA	NA	NA
chr15:74815835-74816335	-1.37993	NA	NA	1.7792	ast.C1	LMAN1L	CSK	Enhancer	Intronic	rs10851872	chr15:74815915	0.694	GWAS_LDsnp_in_peak	NA	rs2415240	0.94355
chr17:59885836-59886336	NA	NA	NA	1.7784	ast.C1	TUBD1	TUBD1	Enhancer	Exonic	rs16945643	chr17:59886310	0.406	GWAS_LDsnp_in_peak	NA	rs16945638	0.95094
chr17:59885836-59886336	NA	NA	NA	1.7784	ast.C1	TUBD1	TUBD1	Enhancer	Exonic	rs1292053	chr17:59886176	0.89	within_peak	NA	NA	NA
chr4:1795648-1796148	NA	NA	NA	1.76407	ast.C1	FGFR3	FGFR3	Enhancer	Intronic	rs743682	chr4:1796125	0.812	within_peak	NA	NA	NA
chr14:63243500-63244000	NA	NA	NA	1.75491	ast.C1	RHOJ	RHOJ	Enhancer	Intronic	rs8007945	chr14:63243709	0.532	within_peak	NA	NA	NA
chr1:17563041-17563541	NA	NA	NA	1.75267	ast.C1	ARHGEF10L	ARHGEF10L	Enhancer	Intronic	rs2256114	chr1:17561468	0.877	within_peak_2kb	rs2256114	NA	NA
chr16:88754171-88754671	NA	NA	NA	1.73009	ast.C1	LOC339059	RNF166	Enhancer	Intronic	rs3743975	chr16:88755889	0.252	within_peak_2kb	rs3743975	NA	NA
chr16:88754171-88754671	NA	NA	NA	1.73009	ast.C1	LOC339059	RNF166	Enhancer	Intronic	rs11076713	chr16:88756339	0.525	within_peak_2kb	rs11076713	NA	NA
chr5:135877461-135877961	NA	NA	NA	1.72965	ast.C1	IL9	SLC25A48	Enhancer	Intronic	rs7717839	chr5:135875912	0.0758	within_peak_2kb	rs7717839	NA	NA
chr5:135877461-135877961	NA	NA	NA	1.72965	ast.C1	IL9	SLC25A48	Enhancer	Intronic	rs7717673	chr5:135875777	0.162	within_peak_2kb	rs7717673	NA	NA
chr5:135877461-135877961	NA	NA	NA	1.72965	ast.C1	IL9	SLC25A48	Enhancer	Intronic	rs6883335	chr5:135876498	0.264	within_peak_2kb	rs6883335	NA	NA
chr5:135877461-135877961	NA	NA	NA	1.72965	ast.C1	IL9	SLC25A48	Enhancer	Intronic	rs10477775	chr5:135876359	0.436	within_peak_2kb	rs10477775	NA	NA
chr5:135877461-135877961	NA	NA	NA	1.72965	ast.C1	IL9	SLC25A48	Enhancer	Intronic	rs11242304	chr5:135877146	0.486	within_peak_2kb	rs11242304	NA	NA
chr11:112005793-112006293	NA	NA	NA	1.72913	ast.C1	DLAT	DLAT	Enhancer	Intronic	rs10789856	chr11:112005049	0.686	within_peak_2kb	rs10789856	NA	NA
chr2:85505806-85506306	NA	NA	NA	1.71248	ast.C1	MAT2A	MAT2A	Enhancer	Distal	rs10206876	chr2:85505980	0.0576	GWAS_LDsnp_in_peak	NA	rs6748258	0.984772
chr2:85505806-85506306	NA	NA	NA	1.71248	ast.C1	MAT2A	MAT2A	Enhancer	Distal	rs4831998	chr2:85505980	0.0626	GWAS_LDsnp_in_peak	NA	rs6748258	0.969969
chr2:85505806-85506306	NA	NA	NA	1.71248	ast.C1	MAT2A	MAT2A	Enhancer	Distal	rs6750610	chr2:85504735	0.0871	within_peak_2kb	rs6750610	NA	NA
chr2:85505806-85506306	NA	NA	NA	1.71248	ast.C1	MAT2A	MAT2A	Enhancer	Distal	rs6745529	chr2:85505920	0.402	GWAS_LDsnp_in_peak	NA	rs6733190	0.987784
chr2:85505806-85506306	NA	NA	NA	1.71248	ast.C1	MAT2A	MAT2A	Enhancer	Distal	rs11689667	chr2:85505920	0.408	GWAS_LDsnp_in_peak	NA	rs6733190	0.975695
chr2:85505806-85506306	NA	NA	NA	1.71248	ast.C1	MAT2A	MAT2A	Enhancer	Distal	rs13420256	chr2:85504767	0.483	within_peak_2kb	rs13420256	NA	NA
chr1:109716634-109717134	NA	NA	NA	1.70887	ast.C1	GSTM5	GSTM5	Enhancer	Exonic	rs17024661	chr1:109715742	0.514	within_peak_2kb	rs17024661	NA	NA
chr1:109716634-109717134	NA	NA	NA	1.70887	ast.C1	GSTM5	GSTM5	Enhancer	Exonic	rs11807	chr1:109718120	0.725	within_peak_2kb	rs11807	NA	NA
chr3:49405496-49405996	NA	NA	NA	1.65799	ast.C1	RHOA	RHOA	Enhancer	Intronic	rs11706370	chr3:49403658	0.286	within_peak_2kb	rs11706370	NA	NA
chr20:36541891-36542391	NA	NA	NA	1.65624	ast.C1	MYL9	DLGAP4-AS1	Enhancer	Intronic	rs220076	chr20:36544154	0.751	within_peak_2kb	rs220076	NA	NA
chr2:240962798-240963298	NA	NA	NA	1.64964	ast.C1	LOC200772	SNED1	Enhancer	Intronic	rs13015336	chr2:240961289	0.379	within_peak_2kb	rs13015336	NA	NA
chr7:64879697-64880197	NA	NA	NA	1.57894	ast.C1	ZNF273	ZNF273	Enhancer	Distal	rs4717222	chr7:64879916	0.096	within_peak	NA	NA	NA
chr4:2443249-2443749	NA	NA	NA	1.52731	ast.C1	RNF4	ZFYVE28	Enhancer	Intronic	rs3128843	chr4:2444805	0.028	within_peak_2kb	rs3128843	NA	NA
chr6:36030581-36031081	NA	NA	NA	1.47709	ast.C1	MAPK14	MAPK14	Enhancer	Intronic	rs13196204	chr6:36030999	0.592	within_peak	NA	NA	NA
chr11:35171251-35171751	NA	NA	NA	1.47602	ast.C1	CD44	CD44	Enhancer	Intronic	rs353646	chr11:35170567	0.202	within_peak_2kb	rs353646	NA	NA
chr11:35171251-35171751	NA	NA	NA	1.47602	ast.C1	CD44	CD44	Enhancer	Intronic	rs3794109	chr11:35170732	0.321	within_peak_2kb	rs3794109	NA	NA
chr11:35171251-35171751	NA	NA	NA	1.47602	ast.C1	CD44	CD44	Enhancer	Intronic	rs1570483	chr11:35173610	0.658	within_peak_2kb	rs1570483	NA	NA
chr16:945254-945754	NA	NA	NA	1.476	ast.C1	LMF1-AS1	LMF1	Enhancer	Intronic	rs17146072	chr16:944887	0.399	within_peak_2kb	rs17146072	NA	NA
chr16:945254-945754	NA	NA	NA	1.476	ast.C1	LMF1-AS1	LMF1	Enhancer	Intronic	rs7192150	chr16:945894	0.492	within_peak_2kb	rs7192150	NA	NA
chr16:945254-945754	NA	NA	NA	1.476	ast.C1	LMF1-AS1	LMF1	Enhancer	Intronic	rs402605	chr16:944364	0.846	within_peak_2kb	rs402605	NA	NA
chr11:33536118-33536618	NA	NA	NA	1.45732	ast.C1	KIAA1549L	KIAA1549L	Enhancer	Distal	rs2615929	chr11:33537640	0.622	within_peak_2kb	rs2615929	NA	NA
chr4:102789709-102790209	NA	-2.18949	NA	1.43525	ast.C1	MANBA	MANBA	Enhancer	Distal	rs150895	chr4:102791432	0.178	within_peak_2kb	rs150895	NA	NA
chr4:102789709-102790209	NA	-2.18949	NA	1.43525	ast.C1	MANBA	MANBA	Enhancer	Distal	rs223447	chr4:102792202	0.193	within_peak_2kb	rs223447	NA	NA
chr4:15739384-15739884	NA	NA	1.5341	1.415	ast.C1	BST1	CD38	Enhancer	Distal	rs12646913	chr4:15737653	0.0431	within_peak_2kb	rs12646913	NA	NA
chr4:15739384-15739884	NA	NA	1.5341	1.415	ast.C1	BST1	CD38	Enhancer	Distal	rs997250	chr4:15737875	0.132	within_peak_2kb	rs997250	NA	NA
chr4:15739384-15739884	NA	NA	1.5341	1.415	ast.C1	BST1	CD38	Enhancer	Distal	rs997250	chr4:15739390	0.132	GWAS_LDsnp_in_peak	NA	rs4263397	0.821484
chr4:15739384-15739884	NA	NA	1.5341	1.415	ast.C1	BST1	CD38	Enhancer	Distal	rs4698120	chr4:15741709	0.309	within_peak_2kb	rs4698120	NA	NA
chr4:15739384-15739884	NA	NA	1.5341	1.415	ast.C1	BST1	CD38	Enhancer	Distal	rs3893376	chr4:15740451	0.432	within_peak_2kb	rs3893376	NA	NA
chr4:15739384-15739884	NA	NA	1.5341	1.415	ast.C1	BST1	CD38	Enhancer	Distal	rs1110258	chr4:15741093	0.487	within_peak_2kb	rs1110258	NA	NA
chr4:15739384-15739884	NA	NA	1.5341	1.415	ast.C1	BST1	CD38	Enhancer	Distal	rs4698415	chr4:15741768	0.736	within_peak_2kb	rs4698415	NA	NA
chr1:85553613-85554113	NA	NA	-1.91001	1.36382	ast.C1	DDAH1	CYR61	Enhancer	Intronic	rs17127878	chr1:85553624	0.317	within_peak	NA	NA	NA
chr1:85553613-85554113	NA	NA	-1.91001	1.36382	ast.C1	DDAH1	CYR61	Enhancer	Intronic	rs1524001	chr1:85551802	0.563	within_peak_2kb	rs1524001	NA	NA
chr1:85553613-85554113	NA	NA	-1.91001	1.36382	ast.C1	DDAH1	CYR61	Enhancer	Intronic	rs1770691	chr1:85553977	0.674	GWAS_LDsnp_in_peak	NA	rs11161526	0.866206
chr1:85553613-85554113	NA	NA	-1.91001	1.36382	ast.C1	DDAH1	CYR61	Enhancer	Intronic	rs17127877	chr1:85552641	0.964	within_peak_2kb	rs17127877	NA	NA
chr17:31970354-31970854	NA	NA	NA	1.35814	ast.C1	SUZ12	SUZ12	Enhancer	Intronic	rs17249978	chr17:31970665	0.0956	GWAS_LDsnp_in_peak	NA	rs17249950	0.923168
chr17:31970354-31970854	NA	NA	NA	1.35814	ast.C1	SUZ12	SUZ12	Enhancer	Intronic	rs1490930	chr17:31970665	0.0993	GWAS_LDsnp_in_peak	NA	rs17249950	0.856251
chr17:31970354-31970854	NA	NA	NA	1.35814	ast.C1	SUZ12	SUZ12	Enhancer	Intronic	rs17249964	chr17:31970665	0.122	GWAS_LDsnp_in_peak	NA	rs17249950	0.923168
chr17:31970354-31970854	NA	NA	NA	1.35814	ast.C1	SUZ12	SUZ12	Enhancer	Intronic	rs11653827	chr17:31970665	0.141	GWAS_LDsnp_in_peak	NA	rs17249950	0.941365
chr20:18499278-18499778	NA	NA	NA	1.35799	ast.C1	RBBP9	SEC23B	Enhancer	Distal	rs6081172	chr20:18500991	0.823	within_peak_2kb	rs6081172	NA	NA
chr12:32110999-32111499	NA	NA	NA	1.32325	ast.C1	BICD1	BICD1	Enhancer	Intronic	rs1144720	chr12:32113317	0.634	within_peak_2kb	rs1144720	NA	NA
chr8:135429403-135429903	NA	NA	NA	1.32322	ast.C1	KHDRBS3	KHDRBS3	Enhancer	Distal	rs1106689	chr8:135428462	0.895	within_peak_2kb	rs1106689	NA	NA
chr8:135429403-135429903	NA	NA	NA	1.32322	ast.C1	KHDRBS3	KHDRBS3	Enhancer	Distal	rs7829575	chr8:135431846	0.978	within_peak_2kb	rs7829575	NA	NA
chr1:11915094-11915594	NA	NA	NA	1.31948	ast.C1	RNU5E-1	PLOD1	Enhancer	Distal	rs7554547	chr1:11913831	0.125	within_peak_2kb	rs7554547	NA	NA
chr16:57619450-57619950	NA	NA	NA	1.31865	ast.C1	ADGRG1	ADGRG1	Enhancer	Exonic	rs8049176	chr16:57621880	0.413	within_peak_2kb	rs8049176	NA	NA
chr16:57619450-57619950	NA	NA	NA	1.31865	ast.C1	ADGRG1	ADGRG1	Enhancer	Exonic	rs11864795	chr16:57621569	0.496	within_peak_2kb	rs11864795	NA	NA
chr16:57619450-57619950	NA	NA	NA	1.31865	ast.C1	ADGRG1	ADGRG1	Enhancer	Exonic	rs4783999	chr16:57618073	0.499	within_peak_2kb	rs4783999	NA	NA
chr12:50040399-50040899	NA	NA	NA	1.25234	ast.C1	RACGAP1	ASIC1	Enhancer	Distal	rs1105203	chr12:50039451	0.925	within_peak_2kb	rs1105203	NA	NA
chr10:97511915-97512415	NA	NA	NA	1.25101	ast.C1	UBTD1	MMS19	Enhancer	Intronic	rs11189249	chr10:97512912	0.374	within_peak_2kb	rs11189249	NA	NA
chr10:97511915-97512415	NA	NA	NA	1.25101	ast.C1	UBTD1	MMS19	Enhancer	Intronic	rs10786352	chr10:97511524	0.915	within_peak_2kb	rs10786352	NA	NA
chr16:56585034-56585534	NA	NA	NA	1.24037	ast.C1	MT3	MT3	Enhancer	Distal	rs6499843	chr16:56584487	0.797	within_peak_2kb	rs6499843	NA	NA
chr3:39780341-39780841	NA	NA	NA	1.18039	ast.C1	MYRIP	MYRIP	Enhancer	Distal	rs883035	chr3:39782026	0.11	within_peak_2kb	rs883035	NA	NA
chr3:39780341-39780841	NA	NA	NA	1.18039	ast.C1	MYRIP	MYRIP	Enhancer	Distal	rs941321	chr3:39779526	0.13	within_peak_2kb	rs941321	NA	NA
chr3:39780341-39780841	NA	NA	NA	1.18039	ast.C1	MYRIP	MYRIP	Enhancer	Distal	rs867384	chr3:39781998	0.292	within_peak_2kb	rs867384	NA	NA
chr16:57303300-57303800	NA	NA	NA	1.17892	ast.C1	PLLP	PLLP	Enhancer	Distal	rs7189433	chr16:57302712	0.226	within_peak_2kb	rs7189433	NA	NA
chr16:57303300-57303800	NA	NA	NA	1.17892	ast.C1	PLLP	PLLP	Enhancer	Distal	rs12708986	chr16:57301778	0.82	within_peak_2kb	rs12708986	NA	NA
chr1:25779308-25779808	NA	NA	NA	1.16457	ast.C1	SELENON	SELENON	Enhancer	Intronic	rs760599	chr1:25779741	0.539	within_peak	NA	NA	NA
chr1:25779308-25779808	NA	NA	NA	1.16457	ast.C1	SELENON	SELENON	Enhancer	Intronic	rs1007108	chr1:25778482	0.755	within_peak_2kb	rs1007108	NA	NA
chr11:131413159-131413659	NA	NA	NA	1.12972	ast.C1	NTM	NTM	Enhancer	Intronic	rs425354	chr11:131413419	0.839	GWAS_LDsnp_in_peak	NA	rs103610	0.896167
chr11:86374563-86375063	NA	1.48318	NA	1.11689	ast.C1	CCDC81	CCDC81	Promoter	Promoter	rs292092	chr11:86375539	0.435	within_peak_2kb	rs292092	NA	NA
chr11:86374563-86375063	NA	1.48318	NA	1.11689	ast.C1	CCDC81	CCDC81	Promoter	Promoter	rs7951433	chr11:86373836	0.443	within_peak_2kb	rs7951433	NA	NA
chr11:86374563-86375063	NA	1.48318	NA	1.11689	ast.C1	CCDC81	CCDC81	Promoter	Promoter	rs2045509	chr11:86373968	0.547	within_peak_2kb	rs2045509	NA	NA
chr11:86374563-86375063	NA	1.48318	NA	1.11689	ast.C1	CCDC81	CCDC81	Promoter	Promoter	rs292106	chr11:86373027	0.963	within_peak_2kb	rs292106	NA	NA
chr19:519015-519515	NA	NA	NA	1.06198	ast.C1	TPGS1	MADCAM1	Enhancer	Exonic	rs4919838	chr19:518686	0.892	within_peak_2kb	rs4919838	NA	NA
chr12:122729511-122730011	NA	NA	NA	-1.03574	ast.C1	HCAR1	HCAR3	Enhancer	Exonic	rs525017	chr12:122731187	0.574	within_peak_2kb	rs525017	NA	NA
chr2:223992432-223992932	NA	NA	NA	-1.08023	ast.C1	MRPL44	WDFY1	Enhancer	Intronic	rs6738983	chr2:223994033	0.47	within_peak_2kb	rs6738983	NA	NA
chr2:223992432-223992932	NA	NA	NA	-1.08023	ast.C1	MRPL44	WDFY1	Enhancer	Intronic	rs10191694	chr2:223992549	0.942	within_peak	NA	NA	NA
chr1:182834363-182834863	NA	NA	NA	-1.09232	ast.C1	DHX9	NPL	Enhancer	Distal	rs3130492	chr1:182834764	0.101	GWAS_LDsnp_in_peak	NA	rs9425563	0.979936
chr4:139009775-139010275	NA	NA	NA	-1.10103	ast.C1	LOC105377448	NOCT	Enhancer	Intronic	rs6824182	chr4:139009828	0.75	within_peak	NA	NA	NA
chr1:107150526-107151026	NA	NA	NA	-1.13965	ast.C1	NTNG1	NTNG1	Enhancer	Intronic	rs4307594	chr1:107150545	0.694	within_peak	NA	NA	NA
chr10:74867830-74868330	NA	NA	NA	-1.15064	ast.C1	KAT6B	KAT6B	Enhancer	Intronic	rs7895445	chr10:74867118	0.708	within_peak_2kb	rs7895445	NA	NA
chr7:44107546-44108046	NA	NA	-2.19488	-1.20577	ast.C1	MIR4649	POLM	Enhancer	Intronic	rs1558469	chr7:44106311	0.245	within_peak_2kb	rs1558469	NA	NA
chr7:44107546-44108046	NA	NA	-2.19488	-1.20577	ast.C1	MIR4649	POLM	Enhancer	Intronic	rs3218660	chr7:44107697	0.372	GWAS_LDsnp_in_peak	NA	rs4236373	0.99475
chr7:44107546-44108046	NA	NA	-2.19488	-1.20577	ast.C1	MIR4649	POLM	Enhancer	Intronic	rs11769882	chr7:44107697	0.372	GWAS_LDsnp_in_peak	NA	rs4236373	0.968503
chr7:44107546-44108046	NA	NA	-2.19488	-1.20577	ast.C1	MIR4649	POLM	Enhancer	Intronic	rs7778745	chr7:44107697	0.381	GWAS_LDsnp_in_peak	NA	rs4236373	0.99475
chr12:27272272-27272772	NA	NA	NA	-1.23554	ast.C1	STK38L	STK38L	Enhancer	Intronic	rs17411617	chr12:27273905	0.000629	within_peak_2kb	rs17411617	NA	NA
chr12:27272272-27272772	NA	NA	NA	-1.23554	ast.C1	STK38L	STK38L	Enhancer	Intronic	rs11048956	chr12:27271131	0.00661	within_peak_2kb	rs11048956	NA	NA
chr12:27272272-27272772	NA	NA	NA	-1.23554	ast.C1	STK38L	STK38L	Enhancer	Intronic	rs10771328	chr12:27272433	0.0505	within_peak	NA	NA	NA
chr7:44107043-44107543	NA	NA	NA	-1.23682	ast.C1	AEBP1	POLM	Enhancer	Intronic	rs1558469	chr7:44106311	0.245	within_peak_2kb	rs1558469	NA	NA
chr5:5372606-5373106	NA	NA	NA	-1.2594	ast.C1	ICE1	ICE1	Enhancer	Distal	rs11748854	chr5:5372857	0.122	GWAS_LDsnp_in_peak	NA	rs16875467	0.977637
chr5:5372606-5373106	NA	NA	NA	-1.2594	ast.C1	ICE1	ICE1	Enhancer	Distal	rs2964453	chr5:5374461	0.676	within_peak_2kb	rs2964453	NA	NA
chr5:5372606-5373106	NA	NA	NA	-1.2594	ast.C1	ICE1	ICE1	Enhancer	Distal	rs2964453	chr5:5372845	0.676	GWAS_LDsnp_in_peak	NA	rs2964455	1
chr5:5372606-5373106	NA	NA	NA	-1.2594	ast.C1	ICE1	ICE1	Enhancer	Distal	rs17785206	chr5:5373635	0.742	within_peak_2kb	rs17785206	NA	NA
chr5:5372606-5373106	NA	NA	NA	-1.2594	ast.C1	ICE1	ICE1	Enhancer	Distal	rs1366119	chr5:5372845	0.88	GWAS_LDsnp_in_peak	NA	rs2964455	0.964038
chr7:130053931-130054431	1.92527	-1.82172	NA	-1.26654	ast.C1	ZC3HC1	ZC3HC1	Enhancer	Distal	rs11764066	chr7:130054898	0.849	within_peak_2kb	rs11764066	NA	NA
chr13:75905713-75906213	-1.40183	NA	NA	-1.27398	ast.C1	LMO7DN-IT1	LMO7DN	Enhancer	Distal	rs2120064	chr13:75907026	0.966	within_peak_2kb	rs2120064	NA	NA
chr1:9542260-9542760	NA	NA	NA	-1.29036	ast.C1	SLC25A33	SLC25A33	Enhancer	Intronic	rs12140494	chr1:9540715	0.801	within_peak_2kb	rs12140494	NA	NA
chr17:4165272-4165772	NA	NA	NA	-1.29313	ast.C1	CYB5D2	ZZEF1	Enhancer	Exonic	rs3760471	chr17:4166441	0.392	within_peak_2kb	rs3760471	NA	NA
chr13:49437631-49438131	NA	NA	NA	-1.31112	ast.C1	CAB39L	CAB39L	Enhancer	Intronic	rs1322787	chr13:49436063	0.00228	within_peak_2kb	rs1322787	NA	NA
chr13:49437631-49438131	NA	NA	NA	-1.31112	ast.C1	CAB39L	CAB39L	Enhancer	Intronic	rs9316453	chr13:49439486	0.00649	within_peak_2kb	rs9316453	NA	NA
chr13:49437631-49438131	NA	NA	NA	-1.31112	ast.C1	CAB39L	CAB39L	Enhancer	Intronic	rs9316422	chr13:49437676	0.854	GWAS_LDsnp_in_peak	NA	rs7984489	0.958037
chr2:240597560-240598060	NA	NA	NA	-1.31987	ast.C1	GPR35	CAPN10-DT	Enhancer	Intronic	rs3828345	chr2:240597402	0.448	within_peak_2kb	rs3828345	NA	NA
chr1:110240351-110240851	NA	NA	-2.08697	-1.3683	ast.C1	KCNC4	KCNC4	Enhancer	Exonic	rs2181695	chr1:110238847	0.626	within_peak_2kb	rs2181695	NA	NA
chr11:57167331-57167831	NA	NA	NA	-1.39376	ast.C1	LRRC55	LRRC55	Enhancer	Distal	rs490358	chr11:57167447	0.52	GWAS_LDsnp_in_peak	NA	rs639509	0.989413
chr5:160221001-160221501	NA	NA	NA	-1.40103	ast.C1	FABP6	FABP6	Enhancer	Intronic	rs918480	chr5:160219087	0.186	within_peak_2kb	rs918480	NA	NA
chr5:160221001-160221501	NA	NA	NA	-1.40103	ast.C1	FABP6	FABP6	Enhancer	Intronic	rs12657454	chr5:160221282	0.275	within_peak	NA	NA	NA
chr5:148873514-148874014	NA	NA	NA	-1.44553	ast.C1	ADRB2	ADRB2	Enhancer	Distal	rs17640705	chr5:148872221	0.171	within_peak_2kb	rs17640705	NA	NA
chr7:32534113-32534613	NA	1.09392	NA	-1.45705	ast.C1	AVL9	LSM5	Enhancer	Exonic	rs17364223	chr7:32536350	0.289	within_peak_2kb	rs17364223	NA	NA
chr7:32534113-32534613	NA	1.09392	NA	-1.45705	ast.C1	AVL9	LSM5	Enhancer	Exonic	rs7805536	chr7:32533958	0.51	within_peak_2kb	rs7805536	NA	NA
chr7:32534113-32534613	NA	1.09392	NA	-1.45705	ast.C1	AVL9	LSM5	Enhancer	Exonic	rs7805536	chr7:32534203	0.51	GWAS_LDsnp_in_peak	NA	rs10241303	0.853244
chr7:32534113-32534613	NA	1.09392	NA	-1.45705	ast.C1	AVL9	LSM5	Enhancer	Exonic	rs10274556	chr7:32534203	0.579	GWAS_LDsnp_in_peak	NA	rs10241303	0.865568
chr7:32534113-32534613	NA	1.09392	NA	-1.45705	ast.C1	AVL9	LSM5	Enhancer	Exonic	rs17461475	chr7:32533451	0.991	within_peak_2kb	rs17461475	NA	NA
chr4:76974077-76974577	NA	NA	NA	-1.46713	ast.C1	SEPT11	SEPT11	Enhancer	Intronic	rs2132768	chr4:76973067	0.312	within_peak_2kb	rs2132768	NA	NA
chr16:69759092-69759592	NA	2.38144	NA	-1.48094	ast.C1	WWP2	NOB1	Enhancer	Distal	rs4247109	chr16:69759220	0.067	GWAS_LDsnp_in_peak	NA	rs2917669	0.925147
chr16:69759092-69759592	NA	2.38144	NA	-1.48094	ast.C1	WWP2	NOB1	Enhancer	Distal	rs2917682	chr16:69759220	0.069	GWAS_LDsnp_in_peak	NA	rs2917669	0.843223
chr16:69759092-69759592	NA	2.38144	NA	-1.48094	ast.C1	WWP2	NOB1	Enhancer	Distal	rs3790088	chr16:69759220	0.0756	GWAS_LDsnp_in_peak	NA	rs2917669	0.810101
chr16:69759092-69759592	NA	2.38144	NA	-1.48094	ast.C1	WWP2	NOB1	Enhancer	Distal	rs10517	chr16:69759220	0.188	GWAS_LDsnp_in_peak	NA	rs2917669	0.926392
chr15:89215957-89216457	NA	NA	NA	-1.48168	ast.C1	RLBP1	FANCI	Enhancer	Intronic	rs3825991	chr15:89218433	0.0134	within_peak_2kb	rs3825991	NA	NA
chr11:114217390-114217890	NA	NA	NA	-1.5264	ast.C1	NNMT	NNMT	Enhancer	Intronic	rs397461	chr11:114216745	0.255	within_peak_2kb	rs397461	NA	NA
chr11:114217390-114217890	NA	NA	NA	-1.5264	ast.C1	NNMT	NNMT	Enhancer	Intronic	rs672455	chr11:114216225	0.295	within_peak_2kb	rs672455	NA	NA
chr11:114217390-114217890	NA	NA	NA	-1.5264	ast.C1	NNMT	NNMT	Enhancer	Intronic	rs545638	chr11:114216631	0.478	within_peak_2kb	rs545638	NA	NA
chr11:114217390-114217890	NA	NA	NA	-1.5264	ast.C1	NNMT	NNMT	Enhancer	Intronic	rs3781998	chr11:114218509	0.801	within_peak_2kb	rs3781998	NA	NA
chr5:10348941-10349441	NA	NA	NA	-1.54798	ast.C1	MARCH6	MARCH6	Enhancer	Distal	rs2567564	chr5:10349204	0.489	GWAS_LDsnp_in_peak	NA	rs7722341	0.932705
chr5:10348941-10349441	NA	NA	NA	-1.54798	ast.C1	MARCH6	MARCH6	Enhancer	Distal	rs2607292	chr5:10349204	0.812	GWAS_LDsnp_in_peak	NA	rs7722341	1
chr5:10348941-10349441	NA	NA	NA	-1.54798	ast.C1	MARCH6	MARCH6	Enhancer	Distal	rs2589668	chr5:10349204	0.822	GWAS_LDsnp_in_peak	NA	rs7722341	1
chr5:10348941-10349441	NA	NA	NA	-1.54798	ast.C1	MARCH6	MARCH6	Enhancer	Distal	rs2640707	chr5:10349204	0.912	GWAS_LDsnp_in_peak	NA	rs7722341	0.987963
chr5:10348941-10349441	NA	NA	NA	-1.54798	ast.C1	MARCH6	MARCH6	Enhancer	Distal	rs7720490	chr5:10349204	0.979	GWAS_LDsnp_in_peak	NA	rs7722341	1
chr11:66328815-66329315	NA	NA	NA	-1.55141	ast.C1	RIN1	YIF1A	Enhancer	Distal	rs11823140	chr11:66330851	0.0467	within_peak_2kb	rs11823140	NA	NA
chr11:26949790-26950290	NA	NA	NA	-1.55884	ast.C1	FIBIN	FIBIN	Enhancer	Distal	rs959044	chr11:26949056	0.774	within_peak_2kb	rs959044	NA	NA
chr11:26949790-26950290	NA	NA	NA	-1.55884	ast.C1	FIBIN	FIBIN	Enhancer	Distal	rs959043	chr11:26949215	0.774	within_peak_2kb	rs959043	NA	NA
chr20:63209225-63209725	NA	NA	NA	-1.57168	ast.C1	YTHDF1	BIRC7	Enhancer	Intronic	rs6090305	chr20:63208233	0.491	within_peak_2kb	rs6090305	NA	NA
chr1:160414568-160415068	NA	NA	NA	-1.57343	ast.C1	VANGL2	NHLH1	Enhancer	Intronic	rs17371401	chr1:160416292	0.531	within_peak_2kb	rs17371401	NA	NA
chr15:99095617-99096117	NA	NA	NA	-1.59072	ast.C1	SYNM	SYNM	Enhancer	Distal	rs8038475	chr15:99097461	0.701	within_peak_2kb	rs8038475	NA	NA
chr15:99095617-99096117	NA	NA	NA	-1.59072	ast.C1	SYNM	SYNM	Enhancer	Distal	rs11247058	chr15:99094794	0.89	within_peak_2kb	rs11247058	NA	NA
chr2:20466469-20466969	NA	NA	-2.09846	-1.59411	ast.C1	RHOB	RHOB	Enhancer	Distal	rs12467895	chr2:20465008	0.744	within_peak_2kb	rs12467895	NA	NA
chr2:20466469-20466969	NA	NA	-2.09846	-1.59411	ast.C1	RHOB	RHOB	Enhancer	Distal	rs6531240	chr2:20465600	0.759	within_peak_2kb	rs6531240	NA	NA
chr8:67986695-67987195	NA	NA	NA	-1.63611	ast.C1	PREX2	PREX2	Enhancer	Intronic	rs10088446	chr8:67986364	0.0911	within_peak_2kb	rs10088446	NA	NA
chr13:91402247-91402747	NA	NA	NA	-1.64746	ast.C1	GPC5	GPC5	Enhancer	Intronic	rs1324062	chr13:91404657	0.37	within_peak_2kb	rs1324062	NA	NA
chr6:107052049-107052549	NA	NA	NA	-1.67696	ast.C1	C6orf203	C6orf203	Enhancer	Distal	rs11968064	chr6:107052325	0.332	GWAS_LDsnp_in_peak	NA	rs1026622	0.988855
chr6:107052049-107052549	NA	NA	NA	-1.67696	ast.C1	C6orf203	C6orf203	Enhancer	Distal	rs4946768	chr6:107052325	0.393	GWAS_LDsnp_in_peak	NA	rs1026622	0.994409
chr12:95115607-95116107	NA	1.35066	1.94915	-1.71297	ast.C1	NR2C1	NR2C1	Enhancer	Intronic	rs6538596	chr12:95115990	0.966	within_peak	NA	NA	NA
chr20:20377521-20378021	NA	NA	NA	-1.7366	ast.C1	INSM1	INSM1	Enhancer	Distal	rs6035613	chr20:20375742	0.307	within_peak_2kb	rs6035613	NA	NA
chr20:20377521-20378021	NA	NA	NA	-1.7366	ast.C1	INSM1	INSM1	Enhancer	Distal	rs6081980	chr20:20375638	0.459	within_peak_2kb	rs6081980	NA	NA
chr3:150367756-150368256	NA	NA	NA	-1.75521	ast.C1	TSC22D2	TSC22D2	Enhancer	Distal	rs1012583	chr3:150369221	0.94	within_peak_2kb	rs1012583	NA	NA
chr13:31139223-31139723	NA	NA	NA	-1.81289	ast.C1	HSPH1	HSPH1	Enhancer	Intronic	rs10507397	chr13:31140878	0.009	within_peak_2kb	rs10507397	NA	NA
chr13:31139223-31139723	NA	NA	NA	-1.81289	ast.C1	HSPH1	HSPH1	Enhancer	Intronic	rs3827693	chr13:31139385	0.114	within_peak	NA	NA	NA
chr3:179529242-179529742	NA	NA	NA	-1.81483	ast.C1	ACTL6A	ACTL6A	Enhancer	Distal	rs713177	chr3:179529828	0.291	within_peak_2kb	rs713177	NA	NA
chr3:179529242-179529742	NA	NA	NA	-1.81483	ast.C1	ACTL6A	ACTL6A	Enhancer	Distal	rs10513760	chr3:179529397	0.975	within_peak	NA	NA	NA
chr9:97680732-97681232	NA	NA	NA	-1.8284	ast.C1	XPA	TSTD2	Enhancer	Intronic	rs2808667	chr9:97680524	0.381	within_peak_2kb	rs2808667	NA	NA
chr8:31075352-31075852	NA	NA	NA	-1.82974	ast.C1	WRN	PURG	Enhancer	Intronic	rs2037962	chr8:31075388	0.882	within_peak	NA	NA	NA
chr17:4664120-4664620	NA	NA	NA	-1.83242	ast.C1	ALOX15	ARRB2	Enhancer	Distal	rs12600601	chr17:4662422	0.339	within_peak_2kb	rs12600601	NA	NA
chr6:113878828-113879328	NA	NA	NA	-1.83358	ast.C1	LINC01268	MARCKS	Enhancer	Distal	rs515926	chr6:113880958	0.899	within_peak_2kb	rs515926	NA	NA
chr8:131922724-131923224	NA	NA	NA	-1.84408	ast.C1	EFR3A	EFR3A	Enhancer	Intronic	rs10435559	chr8:131924769	0.367	within_peak_2kb	rs10435559	NA	NA
chr1:201949361-201949861	NA	NA	NA	-1.86668	ast.C1	LMOD1	LMOD1	Enhancer	Distal	rs2820304	chr1:201949399	0.0276	within_peak	NA	NA	NA
chr1:65212009-65212509	NA	NA	NA	-1.88033	ast.C1	DNAJC6	DNAJC6	Enhancer	Intronic	rs3790527	chr1:65212345	0.14	GWAS_LDsnp_in_peak	NA	rs12038159	0.941308
chr1:65212009-65212509	NA	NA	NA	-1.88033	ast.C1	DNAJC6	DNAJC6	Enhancer	Intronic	rs10493371	chr1:65212345	0.146	GWAS_LDsnp_in_peak	NA	rs12038159	0.941308
chr1:65212009-65212509	NA	NA	NA	-1.88033	ast.C1	DNAJC6	DNAJC6	Enhancer	Intronic	rs12119363	chr1:65211984	0.4	within_peak_2kb	rs12119363	NA	NA
chr1:65212009-65212509	NA	NA	NA	-1.88033	ast.C1	DNAJC6	DNAJC6	Enhancer	Intronic	rs6661723	chr1:65212345	0.426	GWAS_LDsnp_in_peak	NA	rs12038159	1
chr1:65212009-65212509	NA	NA	NA	-1.88033	ast.C1	DNAJC6	DNAJC6	Enhancer	Intronic	rs10789176	chr1:65212250	0.793	within_peak	NA	NA	NA
chr10:119671302-119671802	NA	NA	NA	-1.8889	ast.C1	BAG3	BAG3	Enhancer	Intronic	rs3892668	chr10:119673412	0.259	within_peak_2kb	rs3892668	NA	NA
chr10:119671302-119671802	NA	NA	NA	-1.8889	ast.C1	BAG3	BAG3	Enhancer	Intronic	rs2234962	chr10:119670121	0.422	within_peak_2kb	rs2234962	NA	NA
chr10:119671302-119671802	NA	NA	NA	-1.8889	ast.C1	BAG3	BAG3	Enhancer	Intronic	rs196325	chr10:119669316	0.723	within_peak_2kb	rs196325	NA	NA
chr2:178506096-178506596	NA	NA	NA	-1.90476	ast.C1	TTN-AS1	FKBP7	Enhancer	Exonic	rs1358326	chr2:178506438	0.745	GWAS_LDsnp_in_peak	NA	rs1997207	0.933949
chr2:178506096-178506596	NA	NA	NA	-1.90476	ast.C1	TTN-AS1	FKBP7	Enhancer	Exonic	rs2222712	chr2:178506438	0.792	GWAS_LDsnp_in_peak	NA	rs1997207	1
chr2:178506096-178506596	NA	NA	NA	-1.90476	ast.C1	TTN-AS1	FKBP7	Enhancer	Exonic	rs10201883	chr2:178506438	0.985	GWAS_LDsnp_in_peak	NA	rs1997207	0.825663
chr2:36672468-36672968	-2.02111	NA	NA	-1.91487	ast.C1	VIT	VIT	Enhancer	Distal	rs7602835	chr2:36674927	0.247	within_peak_2kb	rs7602835	NA	NA
chr2:36672468-36672968	-2.02111	NA	NA	-1.91487	ast.C1	VIT	VIT	Enhancer	Distal	rs6706876	chr2:36670766	0.582	within_peak_2kb	rs6706876	NA	NA
chr2:36672468-36672968	-2.02111	NA	NA	-1.91487	ast.C1	VIT	VIT	Enhancer	Distal	rs2372707	chr2:36673132	0.675	within_peak_2kb	rs2372707	NA	NA
chr11:131390458-131390958	NA	NA	NA	-1.91554	ast.C1	NTM	NTM	Enhancer	Intronic	rs1448361	chr11:131391747	0.594	within_peak_2kb	rs1448361	NA	NA
chr2:223981115-223981615	NA	NA	NA	-1.91714	ast.C1	MRPL44	WDFY1	Enhancer	Exonic	rs16865390	chr2:223981298	0.678	within_peak	NA	NA	NA
chr4:52680827-52681327	NA	NA	NA	-1.92824	ast.C1	USP46-AS1	USP46	Enhancer	Distal	rs12505070	chr4:52682483	0.98	within_peak_2kb	rs12505070	NA	NA
chr5:96824160-96824660	NA	NA	NA	-1.93119	ast.C1	ERAP1	ERAP2	Enhancer	Distal	rs152280	chr5:96826239	0.354	within_peak_2kb	rs152280	NA	NA
chr5:96824160-96824660	NA	NA	NA	-1.93119	ast.C1	ERAP1	ERAP2	Enhancer	Distal	rs34733	chr5:96826491	0.622	within_peak_2kb	rs34733	NA	NA
chr5:96824160-96824660	NA	NA	NA	-1.93119	ast.C1	ERAP1	ERAP2	Enhancer	Distal	rs151823	chr5:96824289	0.964	within_peak	NA	NA	NA
chr22:19690249-19690749	NA	NA	NA	-1.9521	ast.C1	SEPT5	SEPT5	Enhancer	Distal	rs1123657	chr22:19688421	0.146	within_peak_2kb	rs1123657	NA	NA
chr22:19690249-19690749	NA	NA	NA	-1.9521	ast.C1	SEPT5	SEPT5	Enhancer	Distal	rs1018851	chr22:19691313	0.331	within_peak_2kb	rs1018851	NA	NA
chr22:19690249-19690749	NA	NA	NA	-1.9521	ast.C1	SEPT5	SEPT5	Enhancer	Distal	rs1015939	chr22:19691132	0.563	within_peak_2kb	rs1015939	NA	NA
chr22:19690249-19690749	NA	NA	NA	-1.9521	ast.C1	SEPT5	SEPT5	Enhancer	Distal	rs5992462	chr22:19691544	0.748	within_peak_2kb	rs5992462	NA	NA
chr22:19690249-19690749	NA	NA	NA	-1.9521	ast.C1	SEPT5	SEPT5	Enhancer	Distal	rs5992460	chr22:19690299	0.798	within_peak	NA	NA	NA
chr3:101010818-101011318	NA	NA	NA	-1.9651	ast.C1	ABI3BP	ABI3BP	Enhancer	Distal	rs1449302	chr3:101010807	0.171	within_peak_2kb	rs1449302	NA	NA
chr17:4849060-4849560	NA	NA	NA	-1.99357	ast.C1	MINK1	PLD2	Enhancer	Intronic	rs9890964	chr17:4847588	0.3	within_peak_2kb	rs9890964	NA	NA
chr17:4849060-4849560	NA	NA	NA	-1.99357	ast.C1	MINK1	PLD2	Enhancer	Intronic	rs8072531	chr17:4848965	0.485	within_peak_2kb	rs8072531	NA	NA
chr1:8300824-8301324	NA	NA	NA	-1.99372	ast.C1	SLC45A1	SLC45A1	Enhancer	Distal	rs4908748	chr1:8302694	0.85	within_peak_2kb	rs4908748	NA	NA
chr1:8300824-8301324	NA	NA	NA	-1.99372	ast.C1	SLC45A1	SLC45A1	Enhancer	Distal	rs1472878	chr1:8300434	0.857	within_peak_2kb	rs1472878	NA	NA
chr1:8300824-8301324	NA	NA	NA	-1.99372	ast.C1	SLC45A1	SLC45A1	Enhancer	Distal	rs11121153	chr1:8302400	0.883	within_peak_2kb	rs11121153	NA	NA
chr19:44346461-44346961	NA	NA	NA	-2.00174	ast.C1	ZNF235	ZNF235	Enhancer	Intronic	rs2722737	chr19:44347982	0.247	within_peak_2kb	rs2722737	NA	NA
chr11:78179571-78180071	NA	NA	NA	-2.05645	ast.C1	USP35	ALG8	Enhancer	Intronic	rs483731	chr11:78177698	0.314	within_peak_2kb	rs483731	NA	NA
chr11:78179571-78180071	NA	NA	NA	-2.05645	ast.C1	USP35	ALG8	Enhancer	Intronic	rs657161	chr11:78180705	0.49	within_peak_2kb	rs657161	NA	NA
chr11:78179571-78180071	NA	NA	NA	-2.05645	ast.C1	USP35	ALG8	Enhancer	Intronic	rs230656	chr11:78179683	0.866	within_peak	NA	NA	NA
chr4:99060028-99060528	NA	NA	-2.99381	-2.07245	ast.C1	ADH5	ADH5	Enhancer	Intronic	rs1238741	chr4:99062161	0.165	within_peak_2kb	rs1238741	NA	NA
chr15:33299352-33299852	NA	NA	NA	-2.07503	ast.C1	LOC101928134	RYR3	Enhancer	Distal	rs2676066	chr15:33300398	0.195	within_peak_2kb	rs2676066	NA	NA
chr15:33299352-33299852	NA	NA	NA	-2.07503	ast.C1	LOC101928134	RYR3	Enhancer	Distal	rs3902635	chr15:33297551	0.618	within_peak_2kb	rs3902635	NA	NA
chr12:20701576-20702076	NA	NA	NA	-2.08445	ast.C1	SLCO1C1	SLCO1C1	Enhancer	Intronic	rs4502032	chr12:20701930	0.706	GWAS_LDsnp_in_peak	NA	rs7308418	0.99574
chr18:9734249-9734749	-2.27596	NA	NA	-2.09306	ast.C1	RAB31	RAB31	Enhancer	Intronic	rs6506684	chr18:9732376	0.325	within_peak_2kb	rs6506684	NA	NA
chr18:9734249-9734749	-2.27596	NA	NA	-2.09306	ast.C1	RAB31	RAB31	Enhancer	Intronic	rs6506685	chr18:9732630	0.388	within_peak_2kb	rs6506685	NA	NA
chr10:133146710-133147210	NA	NA	NA	-2.09348	ast.C1	KNDC1	KNDC1	Enhancer	Distal	rs4382815	chr10:133147185	0.0685	GWAS_LDsnp_in_peak	NA	rs11017902	0.913807
chr8:33575923-33576423	NA	NA	NA	-2.09509	ast.C1	RNF122	DUSP26	Enhancer	Distal	rs10954928	chr8:33576272	0.0332	GWAS_LDsnp_in_peak	NA	rs4733167	0.995807
chr8:33575923-33576423	NA	NA	NA	-2.09509	ast.C1	RNF122	DUSP26	Enhancer	Distal	rs12056870	chr8:33576272	0.0343	GWAS_LDsnp_in_peak	NA	rs4733167	0.933798
chr8:124463379-124463879	NA	NA	NA	-2.09819	ast.C1	RNF139-AS1	TRMT12	Enhancer	Exonic	rs10105517	chr8:124465556	0.0121	within_peak_2kb	rs10105517	NA	NA
chr8:124463379-124463879	NA	NA	NA	-2.09819	ast.C1	RNF139-AS1	TRMT12	Enhancer	Exonic	rs6999234	chr8:124463480	0.292	GWAS_LDsnp_in_peak	NA	rs13278697	1
chr8:124463379-124463879	NA	NA	NA	-2.09819	ast.C1	RNF139-AS1	TRMT12	Enhancer	Exonic	rs7014678	chr8:124463480	0.292	GWAS_LDsnp_in_peak	NA	rs13278697	0.994983
chr8:124463379-124463879	NA	NA	NA	-2.09819	ast.C1	RNF139-AS1	TRMT12	Enhancer	Exonic	rs3824250	chr8:124463480	0.292	GWAS_LDsnp_in_peak	NA	rs13278697	1
chr2:75607250-75607750	-1.48994	2.3983	NA	-2.10765	ast.C1	EVA1A	MRPL19	Enhancer	Distal	rs11689476	chr2:75609408	0.685	within_peak_2kb	rs11689476	NA	NA
chr2:75607250-75607750	-1.48994	2.3983	NA	-2.10765	ast.C1	EVA1A	MRPL19	Enhancer	Distal	rs714938	chr2:75607811	0.74	within_peak_2kb	rs714938	NA	NA
chr6:150887860-150888360	NA	NA	NA	-2.11582	ast.C1	MTHFD1L	MTHFD1L	Enhancer	Intronic	rs13201018	chr6:150889871	0.441	within_peak_2kb	rs13201018	NA	NA
chr6:150887860-150888360	NA	NA	NA	-2.11582	ast.C1	MTHFD1L	MTHFD1L	Enhancer	Intronic	rs11754661	chr6:150885942	0.702	within_peak_2kb	rs11754661	NA	NA
chr6:150887860-150888360	NA	NA	NA	-2.11582	ast.C1	MTHFD1L	MTHFD1L	Enhancer	Intronic	rs4869953	chr6:150888861	0.985	within_peak_2kb	rs4869953	NA	NA
chr15:93847849-93848349	NA	NA	NA	-2.12253	ast.C1	LINC02207	LINC02207	Enhancer	Distal	rs1573086	chr15:93848343	0.183	within_peak	NA	NA	NA
chr15:93847849-93848349	NA	NA	NA	-2.12253	ast.C1	LINC02207	LINC02207	Enhancer	Distal	rs1891448	chr15:93850132	0.853	within_peak_2kb	rs1891448	NA	NA
chr6:133270839-133271339	NA	NA	NA	-2.12618	ast.C1	EYA4	EYA4	Enhancer	Intronic	rs271156	chr6:133271228	0.565	GWAS_LDsnp_in_peak	NA	rs271150	0.802245
chr6:133270839-133271339	NA	NA	NA	-2.12618	ast.C1	EYA4	EYA4	Enhancer	Intronic	rs271156	chr6:133271320	0.565	GWAS_LDsnp_in_peak	NA	rs271151	0.805595
chr7:100983328-100983828	NA	NA	NA	-2.1433	ast.C1	MUC12	MUC12	Enhancer	Intronic	rs4605982	chr7:100984826	0.965	within_peak_2kb	rs4605982	NA	NA
chr20:35720511-35721011	NA	NA	NA	-2.19027	ast.C1	NFS1	RBM39	Enhancer	Intronic	rs2425094	chr20:35719052	0.00274	within_peak_2kb	rs2425094	NA	NA
chr18:76484889-76485389	NA	NA	NA	-2.1982	ast.C1	ZNF516	ZNF516	Enhancer	Intronic	rs3991132	chr18:76484662	0.238	within_peak_2kb	rs3991132	NA	NA
chr18:76484889-76485389	NA	NA	NA	-2.1982	ast.C1	ZNF516	ZNF516	Enhancer	Intronic	rs689722	chr18:76484067	0.768	within_peak_2kb	rs689722	NA	NA
chr18:34957813-34958313	NA	NA	NA	-2.20492	ast.C1	MAPRE2	MAPRE2	Enhancer	Distal	rs606322	chr18:34957100	0.673	within_peak_2kb	rs606322	NA	NA
chr1:117600389-117600889	NA	NA	NA	-2.20859	ast.C1	LOC100996263	TENT5C	Enhancer	Intronic	rs10489819	chr1:117599822	0.0942	within_peak_2kb	rs10489819	NA	NA
chr1:117600389-117600889	NA	NA	NA	-2.20859	ast.C1	LOC100996263	TENT5C	Enhancer	Intronic	rs1975283	chr1:117599936	0.223	within_peak_2kb	rs1975283	NA	NA
chr1:117600389-117600889	NA	NA	NA	-2.20859	ast.C1	LOC100996263	TENT5C	Enhancer	Intronic	rs10923351	chr1:117599142	0.442	within_peak_2kb	rs10923351	NA	NA
chr1:117600389-117600889	NA	NA	NA	-2.20859	ast.C1	LOC100996263	TENT5C	Enhancer	Intronic	rs3754109	chr1:117600470	0.82	GWAS_LDsnp_in_peak	NA	rs12029623	1
chr12:93358814-93359314	NA	NA	NA	-2.22093	ast.C1	LOC643339	NUDT4	Enhancer	Intronic	rs4761517	chr12:93360628	0.133	within_peak_2kb	rs4761517	NA	NA
chr6:37843458-37843958	NA	NA	NA	-2.22814	ast.C1	ZFAND3	ZFAND3	Enhancer	Intronic	rs1187421	chr6:37842104	0.485	within_peak_2kb	rs1187421	NA	NA
chr6:37843458-37843958	NA	NA	NA	-2.22814	ast.C1	ZFAND3	ZFAND3	Enhancer	Intronic	rs13210967	chr6:37845252	0.721	within_peak_2kb	rs13210967	NA	NA
chr7:12591633-12592133	NA	NA	NA	-2.23202	ast.C1	SCIN	SCIN	Enhancer	Intronic	rs11760555	chr7:12591794	0.144	GWAS_LDsnp_in_peak	NA	rs10226770	0.953461
chr7:12591633-12592133	NA	NA	NA	-2.23202	ast.C1	SCIN	SCIN	Enhancer	Intronic	rs11764374	chr7:12592460	0.148	within_peak_2kb	rs11764374	NA	NA
chr7:12591633-12592133	NA	NA	NA	-2.23202	ast.C1	SCIN	SCIN	Enhancer	Intronic	rs6967031	chr7:12592295	0.457	within_peak_2kb	rs6967031	NA	NA
chr20:63588783-63589283	NA	NA	NA	-2.24425	ast.C1	HELZ2	GMEB2	Enhancer	Exonic	rs311497	chr20:63589896	0.228	within_peak_2kb	rs311497	NA	NA
chr20:63588783-63589283	NA	NA	NA	-2.24425	ast.C1	HELZ2	GMEB2	Enhancer	Exonic	rs160396	chr20:63587175	0.377	within_peak_2kb	rs160396	NA	NA
chr2:27729470-27729970	NA	NA	NA	-2.24662	ast.C1	LINC01460	MRPL33	Enhancer	Distal	rs11681351	chr2:27729480	0.33	GWAS_LDsnp_in_peak	NA	rs2293571	0.945387
chr2:27729470-27729970	NA	NA	NA	-2.24662	ast.C1	LINC01460	MRPL33	Enhancer	Distal	rs1260345	chr2:27729480	0.348	GWAS_LDsnp_in_peak	NA	rs2293571	0.861604
chr2:27729470-27729970	NA	NA	NA	-2.24662	ast.C1	LINC01460	MRPL33	Enhancer	Distal	rs7602534	chr2:27729480	0.359	GWAS_LDsnp_in_peak	NA	rs2293571	0.9495
chr2:27729470-27729970	NA	NA	NA	-2.24662	ast.C1	LINC01460	MRPL33	Enhancer	Distal	rs2272417	chr2:27729480	0.359	GWAS_LDsnp_in_peak	NA	rs2293571	0.890559
chr2:27729470-27729970	NA	NA	NA	-2.24662	ast.C1	LINC01460	MRPL33	Enhancer	Distal	rs704791	chr2:27729480	0.475	GWAS_LDsnp_in_peak	NA	rs2293571	0.941275
chr2:27729470-27729970	NA	NA	NA	-2.24662	ast.C1	LINC01460	MRPL33	Enhancer	Distal	rs1260342	chr2:27729480	0.496	GWAS_LDsnp_in_peak	NA	rs2293571	0.941275
chr2:27729470-27729970	NA	NA	NA	-2.24662	ast.C1	LINC01460	MRPL33	Enhancer	Distal	rs780106	chr2:27729480	0.504	GWAS_LDsnp_in_peak	NA	rs2293571	0.937196
chr2:27729470-27729970	NA	NA	NA	-2.24662	ast.C1	LINC01460	MRPL33	Enhancer	Distal	rs4803	chr2:27729480	0.511	GWAS_LDsnp_in_peak	NA	rs2293571	0.936762
chr2:27729470-27729970	NA	NA	NA	-2.24662	ast.C1	LINC01460	MRPL33	Enhancer	Distal	rs780104	chr2:27729480	0.52	GWAS_LDsnp_in_peak	NA	rs2293571	0.937196
chr2:27729470-27729970	NA	NA	NA	-2.24662	ast.C1	LINC01460	MRPL33	Enhancer	Distal	rs1647276	chr2:27729480	0.541	GWAS_LDsnp_in_peak	NA	rs2293571	0.945723
chr2:27729470-27729970	NA	NA	NA	-2.24662	ast.C1	LINC01460	MRPL33	Enhancer	Distal	rs1647266	chr2:27729480	0.55	GWAS_LDsnp_in_peak	NA	rs2293571	0.941613
chr3:138942937-138943437	NA	NA	NA	-2.25178	ast.C1	LINC01391	FOXL2	Enhancer	Intronic	rs9825837	chr3:138943043	0.392	GWAS_LDsnp_in_peak	NA	rs4894403	0.990678
chr19:9983747-9984247	NA	NA	NA	-2.25625	ast.C1	COL5A3	OLFM2	Enhancer	Intronic	rs10412065	chr19:9982352	0.515	within_peak_2kb	rs10412065	NA	NA
chr2:190532464-190532964	NA	2.06386	NA	-2.26512	ast.C1	NEMP2	NEMP2	Enhancer	Intronic	rs12472081	chr2:190533819	0.0304	within_peak_2kb	rs12472081	NA	NA
chr2:190532464-190532964	NA	2.06386	NA	-2.26512	ast.C1	NEMP2	NEMP2	Enhancer	Intronic	rs12622496	chr2:190534287	0.373	within_peak_2kb	rs12622496	NA	NA
chr5:134096070-134096570	NA	NA	NA	-2.28022	ast.C1	TCF7	TCF7	Enhancer	Distal	rs7726414	chr5:134096143	0.0158	within_peak	NA	NA	NA
chr7:100445980-100446480	NA	NA	NA	-2.29724	ast.C1	PPP1R35	TSC22D4	Enhancer	Distal	rs4729616	chr7:100446235	0.793	GWAS_LDsnp_in_peak	NA	rs7794532	0.820873
chr7:100445980-100446480	NA	NA	NA	-2.29724	ast.C1	PPP1R35	TSC22D4	Enhancer	Distal	rs15624	chr7:100446235	0.8	GWAS_LDsnp_in_peak	NA	rs7794532	0.810075
chr17:80949965-80950465	NA	3.54859	-1.93139	-2.31861	ast.C1	CHMP6	CHMP6	Enhancer	Intronic	rs6420481	chr17:80952150	0.789	within_peak_2kb	rs6420481	NA	NA
chr17:80949965-80950465	NA	3.54859	-1.93139	-2.31861	ast.C1	CHMP6	CHMP6	Enhancer	Intronic	rs1468027	chr17:80952314	0.967	within_peak_2kb	rs1468027	NA	NA
chr4:165391284-165391784	NA	NA	NA	-2.32307	ast.C1	MIR578	CPE	Enhancer	Intronic	rs9631753	chr4:165390616	0.645	within_peak_2kb	rs9631753	NA	NA
chr1:160408904-160409404	NA	NA	NA	-2.32683	ast.C1	VANGL2	NHLH1	Enhancer	Intronic	rs6663715	chr1:160407087	0.315	within_peak_2kb	rs6663715	NA	NA
chr13:27182938-27183438	NA	NA	NA	-2.32799	ast.C1	USP12-AS2	USP12	Enhancer	Distal	rs2281979	chr13:27183768	0.138	within_peak_2kb	rs2281979	NA	NA
chr12:108141679-108142179	NA	NA	-2.38133	-2.34313	ast.C1	WSCD2	WSCD2	Enhancer	Intronic	rs338168	chr12:108142081	0.521	within_peak	NA	NA	NA
chr19:39137556-39138056	NA	NA	NA	-2.34398	ast.C1	PAK4	PAK4	Enhancer	Intronic	rs17722300	chr19:39139895	0.679	within_peak_2kb	rs17722300	NA	NA
chr19:33815841-33816341	NA	NA	NA	-2.35855	ast.C1	KCTD15	KCTD15	Enhancer	Distal	rs29944	chr19:33815993	0.118	within_peak	NA	NA	NA
chr19:33815841-33816341	NA	NA	NA	-2.35855	ast.C1	KCTD15	KCTD15	Enhancer	Distal	rs185350	chr19:33815911	0.22	within_peak	NA	NA	NA
chr19:33815841-33816341	NA	NA	NA	-2.35855	ast.C1	KCTD15	KCTD15	Enhancer	Distal	rs11672221	chr19:33817353	0.326	within_peak_2kb	rs11672221	NA	NA
chr6:89171444-89171944	NA	NA	NA	-2.35951	ast.C1	PM20D2	PM20D2	Enhancer	Distal	rs7775554	chr6:89169449	0.222	within_peak_2kb	rs7775554	NA	NA
chr6:89171444-89171944	NA	NA	NA	-2.35951	ast.C1	PM20D2	PM20D2	Enhancer	Distal	rs1796740	chr6:89173130	0.848	within_peak_2kb	rs1796740	NA	NA
chr9:130428368-130428868	-1.89524	2.38083	NA	-2.38073	ast.C1	ASS1	ASS1	Enhancer	Intronic	rs885063	chr9:130428802	0.232	within_peak	NA	NA	NA
chr3:19918984-19919484	NA	NA	NA	-2.39545	ast.C1	EFHB	EFHB	Enhancer	Intronic	rs2929366	chr3:19918264	0.729	within_peak_2kb	rs2929366	NA	NA
chr3:19918984-19919484	NA	NA	NA	-2.39545	ast.C1	EFHB	EFHB	Enhancer	Intronic	rs13078867	chr3:19920552	0.756	within_peak_2kb	rs13078867	NA	NA
chr3:19918984-19919484	NA	NA	NA	-2.39545	ast.C1	EFHB	EFHB	Enhancer	Intronic	rs269373	chr3:19919344	0.823	GWAS_LDsnp_in_peak	NA	rs269384	0.975738
chr3:19918984-19919484	NA	NA	NA	-2.39545	ast.C1	EFHB	EFHB	Enhancer	Intronic	rs269366	chr3:19919344	0.865	GWAS_LDsnp_in_peak	NA	rs269384	0.987825
chr17:31101665-31102165	NA	NA	NA	-2.40402	ast.C1	NF1	NF1	Enhancer	Intronic	rs2470217	chr17:31101921	0.683	GWAS_LDsnp_in_peak	NA	rs4556837	0.910098
chr17:31101665-31102165	NA	NA	NA	-2.40402	ast.C1	NF1	NF1	Enhancer	Intronic	rs4447477	chr17:31101921	0.745	GWAS_LDsnp_in_peak	NA	rs4556837	0.921982
chr17:31101665-31102165	NA	NA	NA	-2.40402	ast.C1	NF1	NF1	Enhancer	Intronic	rs872571	chr17:31101921	0.886	GWAS_LDsnp_in_peak	NA	rs4556837	0.921509
chr1:201912087-201912587	NA	NA	NA	-2.41958	ast.C1	SHISA4	SHISA4	Enhancer	Intronic	rs11580908	chr1:201914071	0.986	within_peak_2kb	rs11580908	NA	NA
chr1:201912087-201912587	NA	NA	NA	-2.41958	ast.C1	SHISA4	SHISA4	Enhancer	Intronic	rs11583023	chr1:201912501	0.992	GWAS_LDsnp_in_peak	NA	rs16849455	1
chr3:26633519-26634019	NA	NA	NA	-2.45594	ast.C1	LRRC3B	LRRC3B	Enhancer	Intronic	rs1599923	chr3:26634823	0.127	within_peak_2kb	rs1599923	NA	NA
chr22:41486956-41487456	NA	1.06573	NA	-2.45734	ast.C1	ACO2	PHF5A	Enhancer	Intronic	rs2267435	chr22:41487790	0.601	within_peak_2kb	rs2267435	NA	NA
chr22:41486956-41487456	NA	1.06573	NA	-2.45734	ast.C1	ACO2	PHF5A	Enhancer	Intronic	rs926914	chr22:41487218	0.618	GWAS_LDsnp_in_peak	NA	rs5995992	0.894115
chr22:41486956-41487456	NA	1.06573	NA	-2.45734	ast.C1	ACO2	PHF5A	Enhancer	Intronic	rs5758264	chr22:41487218	0.696	GWAS_LDsnp_in_peak	NA	rs5995992	0.972371
chr22:41486956-41487456	NA	1.06573	NA	-2.45734	ast.C1	ACO2	PHF5A	Enhancer	Intronic	rs3818003	chr22:41487218	0.751	GWAS_LDsnp_in_peak	NA	rs5995992	0.972371
chr22:41486956-41487456	NA	1.06573	NA	-2.45734	ast.C1	ACO2	PHF5A	Enhancer	Intronic	rs13053242	chr22:41487218	0.811	GWAS_LDsnp_in_peak	NA	rs5995992	0.939567
chr22:41486956-41487456	NA	1.06573	NA	-2.45734	ast.C1	ACO2	PHF5A	Enhancer	Intronic	rs738140	chr22:41488950	0.939	within_peak_2kb	rs738140	NA	NA
chr9:124212325-124212825	NA	NA	NA	-2.45796	ast.C1	NEK6	NEK6	Enhancer	Distal	rs10760332	chr9:124212743	0.61	within_peak	NA	NA	NA
chr9:124212325-124212825	NA	NA	NA	-2.45796	ast.C1	NEK6	NEK6	Enhancer	Distal	rs10760330	chr9:124212459	0.879	within_peak	NA	NA	NA
chr2:137942863-137943363	NA	NA	NA	-2.47403	ast.C1	HNMT	HNMT	Enhancer	Distal	rs6430763	chr2:137942146	0.014	within_peak_2kb	rs6430763	NA	NA
chr2:137942863-137943363	NA	NA	NA	-2.47403	ast.C1	HNMT	HNMT	Enhancer	Distal	rs16839931	chr2:137945220	0.87	within_peak_2kb	rs16839931	NA	NA
chr20:23381503-23382003	NA	NA	-1.41865	-2.49456	ast.C1	GZF1	NXT1	Enhancer	Intronic	rs6137908	chr20:23381601	0.571	GWAS_LDsnp_in_peak	NA	rs2424536	0.995264
chr20:23381503-23382003	NA	NA	-1.41865	-2.49456	ast.C1	GZF1	NXT1	Enhancer	Intronic	rs1419005	chr20:23381601	0.79	GWAS_LDsnp_in_peak	NA	rs2424536	0.958472
chr12:101684239-101684739	NA	1.55859	NA	-2.53754	ast.C1	CHPT1	CHPT1	Enhancer	Intronic	rs2241553	chr12:101686195	0.431	within_peak_2kb	rs2241553	NA	NA
chr6:33311133-33311633	NA	NA	NA	-2.55677	ast.C1	TAPBP	B3GALT4	Enhancer	Intronic	rs2282851	chr6:33312532	0.769	within_peak_2kb	rs2282851	NA	NA
chr14:73103646-73104146	1.57573	NA	NA	-2.57558	ast.C1	PSEN1	RBM25	Enhancer	Intronic	rs362412	chr14:73104698	0.444	within_peak_2kb	rs362412	NA	NA
chr14:73103646-73104146	1.57573	NA	NA	-2.57558	ast.C1	PSEN1	RBM25	Enhancer	Intronic	rs1990059	chr14:73102767	0.979	within_peak_2kb	rs1990059	NA	NA
chr2:157871657-157872157	NA	NA	NA	-2.57635	ast.C1	ACVR1	ACVR1	Enhancer	Intronic	rs12479151	chr2:157870043	0.2	within_peak_2kb	rs12479151	NA	NA
chr7:45184855-45185355	2.81266	NA	NA	-2.57747	ast.C1	RAMP3	RAMP3	Enhancer	Intronic	rs13222185	chr7:45186109	0.059	within_peak_2kb	rs13222185	NA	NA
chr7:45184855-45185355	2.81266	NA	NA	-2.57747	ast.C1	RAMP3	RAMP3	Enhancer	Intronic	rs12702124	chr7:45186284	0.13	within_peak_2kb	rs12702124	NA	NA
chr7:45184855-45185355	2.81266	NA	NA	-2.57747	ast.C1	RAMP3	RAMP3	Enhancer	Intronic	rs1046292	chr7:45183732	0.138	within_peak_2kb	rs1046292	NA	NA
chr7:45184855-45185355	2.81266	NA	NA	-2.57747	ast.C1	RAMP3	RAMP3	Enhancer	Intronic	rs17172491	chr7:45187043	0.322	within_peak_2kb	rs17172491	NA	NA
chr7:45184855-45185355	2.81266	NA	NA	-2.57747	ast.C1	RAMP3	RAMP3	Enhancer	Intronic	rs11767365	chr7:45186255	0.349	within_peak_2kb	rs11767365	NA	NA
chr5:62271298-62271798	NA	NA	NA	-2.5779	ast.C1	KIF2A	KIF2A	Enhancer	Distal	rs12659814	chr5:62273342	0.2	within_peak_2kb	rs12659814	NA	NA
chr5:62271298-62271798	NA	NA	NA	-2.5779	ast.C1	KIF2A	KIF2A	Enhancer	Distal	rs11738794	chr5:62269347	0.24	within_peak_2kb	rs11738794	NA	NA
chr1:202841241-202841741	NA	NA	NA	-2.58363	ast.C1	PCAT6	PCAT6	Enhancer	Distal	rs4950949	chr1:202841434	0.238	within_peak	NA	NA	NA
chr1:202841241-202841741	NA	NA	NA	-2.58363	ast.C1	PCAT6	PCAT6	Enhancer	Distal	rs11590469	chr1:202841718	0.816	GWAS_LDsnp_in_peak	NA	rs6427974	0.995616
chr1:202841241-202841741	NA	NA	NA	-2.58363	ast.C1	PCAT6	PCAT6	Enhancer	Distal	rs3795590	chr1:202841718	0.91	GWAS_LDsnp_in_peak	NA	rs6427974	0.891349
chr1:202841241-202841741	NA	NA	NA	-2.58363	ast.C1	PCAT6	PCAT6	Enhancer	Distal	rs17497724	chr1:202839477	0.986	within_peak_2kb	rs17497724	NA	NA
chr4:122818638-122819138	NA	NA	NA	-2.59444	ast.C1	FGF2	FGF2	Enhancer	Distal	rs308447	chr4:122817391	0.336	within_peak_2kb	rs308447	NA	NA
chr15:84926438-84926938	NA	NA	NA	-2.59743	ast.C1	SLC28A1	SLC28A1	Enhancer	Intronic	rs4980343	chr15:84928050	0.0404	within_peak_2kb	rs4980343	NA	NA
chr15:84926438-84926938	NA	NA	NA	-2.59743	ast.C1	SLC28A1	SLC28A1	Enhancer	Intronic	rs2122859	chr15:84927061	0.599	within_peak_2kb	rs2122859	NA	NA
chr15:84926438-84926938	NA	NA	NA	-2.59743	ast.C1	SLC28A1	SLC28A1	Enhancer	Intronic	rs4513067	chr15:84926894	0.609	within_peak	NA	NA	NA
chr20:59020804-59021304	NA	NA	NA	-2.60835	ast.C1	TUBB1	NELFCD	Enhancer	Intronic	rs6070696	chr20:59022590	0.383	within_peak_2kb	rs6070696	NA	NA
chr8:8655822-8656322	NA	NA	NA	-2.61512	ast.C1	CLDN23	CLDN23	Enhancer	Distal	rs17627505	chr8:8656549	0.952	within_peak_2kb	rs17627505	NA	NA
chr17:14331572-14332072	NA	NA	NA	-2.61937	ast.C1	MGC12916	HS3ST3B1	Enhancer	Intronic	rs2108461	chr17:14330215	0.367	within_peak_2kb	rs2108461	NA	NA
chr7:92429958-92430458	2.15671	NA	NA	-2.63169	ast.C1	GATAD1	GATAD1	Enhancer	Distal	rs10278819	chr7:92428006	0.339	within_peak_2kb	rs10278819	NA	NA
chr7:92429958-92430458	2.15671	NA	NA	-2.63169	ast.C1	GATAD1	GATAD1	Enhancer	Distal	rs4729040	chr7:92427985	0.958	within_peak_2kb	rs4729040	NA	NA
chr9:78307324-78307824	NA	NA	NA	-2.63866	ast.C1	PSAT1	PSAT1	Enhancer	Intronic	rs3739476	chr9:78308334	0.192	within_peak_2kb	rs3739476	NA	NA
chr9:78307324-78307824	NA	NA	NA	-2.63866	ast.C1	PSAT1	PSAT1	Enhancer	Intronic	rs944514	chr9:78305841	0.479	within_peak_2kb	rs944514	NA	NA
chr9:78307324-78307824	NA	NA	NA	-2.63866	ast.C1	PSAT1	PSAT1	Enhancer	Intronic	rs10116267	chr9:78306816	0.753	within_peak_2kb	rs10116267	NA	NA
chr5:36564535-36565035	NA	NA	NA	-2.65663	ast.C1	SLC1A3	SLC1A3	Enhancer	Distal	rs1023681	chr5:36562932	0.032	within_peak_2kb	rs1023681	NA	NA
chr11:120248541-120249041	NA	NA	NA	-2.67374	ast.C1	POU2F3	OAF	Enhancer	Intronic	rs2847502	chr11:120247789	0.497	within_peak_2kb	rs2847502	NA	NA
chr6:129666090-129666590	NA	NA	NA	-2.68209	ast.C1	ARHGAP18	ARHGAP18	Enhancer	Intronic	rs6922711	chr6:129665647	0.0134	within_peak_2kb	rs6922711	NA	NA
chr6:129666090-129666590	NA	NA	NA	-2.68209	ast.C1	ARHGAP18	ARHGAP18	Enhancer	Intronic	rs9388700	chr6:129666380	0.326	GWAS_LDsnp_in_peak	NA	rs7766742	0.971471
chr17:80022926-80023426	NA	NA	NA	-2.72789	ast.C1	TBC1D16	TBC1D16	Enhancer	Intronic	rs11657500	chr17:80023890	0.23	within_peak_2kb	rs11657500	NA	NA
chr2:149350718-149351218	NA	NA	NA	-2.74328	ast.C1	LYPD6	LYPD6	Enhancer	Intronic	rs1196696	chr2:149350239	0.101	within_peak_2kb	rs1196696	NA	NA
chr11:122917253-122917753	NA	3.24617	1.64822	-2.74651	ast.C1	JHY	JHY	Enhancer	Intronic	rs4936760	chr11:122915276	0.0225	within_peak_2kb	rs4936760	NA	NA
chr11:122917253-122917753	NA	3.24617	1.64822	-2.74651	ast.C1	JHY	JHY	Enhancer	Intronic	rs17246914	chr11:122918747	0.304	within_peak_2kb	rs17246914	NA	NA
chr11:122917253-122917753	NA	3.24617	1.64822	-2.74651	ast.C1	JHY	JHY	Enhancer	Intronic	rs12422101	chr11:122919468	0.646	within_peak_2kb	rs12422101	NA	NA
chr1:99886808-99887308	NA	NA	NA	-2.76305	ast.C1	AGL	AGL	Enhancer	Intronic	rs903125	chr1:99886914	0.167	within_peak	NA	NA	NA
chr8:38402031-38402531	NA	NA	NA	-2.80434	ast.C1	LETM2	LETM2	Enhancer	Intronic	rs13248631	chr8:38403297	0.976	within_peak_2kb	rs13248631	NA	NA
chr5:31635889-31636389	NA	NA	NA	-2.82398	ast.C1	PDZD2	PDZD2	Enhancer	Distal	rs183711	chr5:31638368	0.214	within_peak_2kb	rs183711	NA	NA
chr15:34234108-34234608	NA	NA	2.12009	-2.84708	ast.C1	EMC4	EMC4	Enhancer	Intronic	rs4780233	chr15:34232834	0.0439	within_peak_2kb	rs4780233	NA	NA
chr15:34234108-34234608	NA	NA	2.12009	-2.84708	ast.C1	EMC4	EMC4	Enhancer	Intronic	rs4779660	chr15:34232794	0.0879	within_peak_2kb	rs4779660	NA	NA
chr12:47724419-47724919	NA	2.11112	NA	-2.85474	ast.C1	ENDOU	RPAP3	Enhancer	Intronic	rs2074532	chr12:47725779	0.576	within_peak_2kb	rs2074532	NA	NA
chr12:47724419-47724919	NA	2.11112	NA	-2.85474	ast.C1	ENDOU	RPAP3	Enhancer	Intronic	rs7306680	chr12:47726172	0.672	within_peak_2kb	rs7306680	NA	NA
chr13:31205398-31205898	NA	NA	NA	-2.85941	ast.C1	B3GLCT	HSPH1	Enhancer	Intronic	rs9540737	chr13:31206851	0.763	within_peak_2kb	rs9540737	NA	NA
chr1:15731660-15732160	NA	NA	NA	-2.89189	ast.C1	SLC25A34	PLEKHM2	Enhancer	Exonic	rs3817269	chr1:15729869	0.287	within_peak_2kb	rs3817269	NA	NA
chr1:100727492-100727992	NA	NA	NA	-2.91468	ast.C1	VCAM1	VCAM1	Enhancer	Intronic	rs3765685	chr1:100727437	0.165	within_peak_2kb	rs3765685	NA	NA
chr1:100727492-100727992	NA	NA	NA	-2.91468	ast.C1	VCAM1	VCAM1	Enhancer	Intronic	rs3176867	chr1:100728649	0.442	within_peak_2kb	rs3176867	NA	NA
chr18:26272077-26272577	NA	NA	NA	-2.9221	ast.C1	TAF4B	TAF4B	Enhancer	Intronic	rs7235035	chr18:26273768	0.126	within_peak_2kb	rs7235035	NA	NA
chr6:131084083-131084583	NA	NA	NA	-2.93773	ast.C1	EPB41L2	AKAP7	Enhancer	Distal	rs9398976	chr6:131083528	0.14	within_peak_2kb	rs9398976	NA	NA
chr6:131084083-131084583	NA	NA	NA	-2.93773	ast.C1	EPB41L2	AKAP7	Enhancer	Distal	rs11154614	chr6:131084283	0.712	within_peak	NA	NA	NA
chr20:49857493-49857993	NA	NA	NA	-2.94864	ast.C1	SLC9A8	SLC9A8	Enhancer	Intronic	rs2143277	chr20:49859467	0.34	within_peak_2kb	rs2143277	NA	NA
chr5:31666388-31666888	NA	NA	NA	-2.95061	ast.C1	PDZD2	PDZD2	Enhancer	Intronic	rs16901401	chr5:31666797	0.883	within_peak	NA	NA	NA
chr7:23148973-23149473	NA	NA	NA	-2.97055	ast.C1	NUPL2	KLHL7-DT	Enhancer	Intronic	rs1034963	chr7:23149137	0.562	GWAS_LDsnp_in_peak	NA	rs6980224	1
chr7:23148973-23149473	NA	NA	NA	-2.97055	ast.C1	NUPL2	KLHL7-DT	Enhancer	Intronic	rs15775	chr7:23149137	0.68	GWAS_LDsnp_in_peak	NA	rs6980224	1
chr7:23148973-23149473	NA	NA	NA	-2.97055	ast.C1	NUPL2	KLHL7-DT	Enhancer	Intronic	rs11984129	chr7:23149137	0.686	GWAS_LDsnp_in_peak	NA	rs6980224	0.991147
chr7:23148973-23149473	NA	NA	NA	-2.97055	ast.C1	NUPL2	KLHL7-DT	Enhancer	Intronic	rs764533	chr7:23149137	0.688	GWAS_LDsnp_in_peak	NA	rs6980224	1
chr7:23148973-23149473	NA	NA	NA	-2.97055	ast.C1	NUPL2	KLHL7-DT	Enhancer	Intronic	rs1558313	chr7:23149137	0.705	GWAS_LDsnp_in_peak	NA	rs6980224	0.995531
chr7:23148973-23149473	NA	NA	NA	-2.97055	ast.C1	NUPL2	KLHL7-DT	Enhancer	Intronic	rs10254544	chr7:23149137	0.728	GWAS_LDsnp_in_peak	NA	rs6980224	0.879477
chr7:23148973-23149473	NA	NA	NA	-2.97055	ast.C1	NUPL2	KLHL7-DT	Enhancer	Intronic	rs10235786	chr7:23149137	0.729	GWAS_LDsnp_in_peak	NA	rs6980224	0.950785
chr7:23148973-23149473	NA	NA	NA	-2.97055	ast.C1	NUPL2	KLHL7-DT	Enhancer	Intronic	rs1468592	chr7:23149137	0.759	GWAS_LDsnp_in_peak	NA	rs6980224	0.964201
chr7:23148973-23149473	NA	NA	NA	-2.97055	ast.C1	NUPL2	KLHL7-DT	Enhancer	Intronic	rs987257	chr7:23149137	0.779	GWAS_LDsnp_in_peak	NA	rs6980224	0.995498
chr7:23148973-23149473	NA	NA	NA	-2.97055	ast.C1	NUPL2	KLHL7-DT	Enhancer	Intronic	rs2072369	chr7:23149137	0.784	GWAS_LDsnp_in_peak	NA	rs6980224	0.959955
chr7:23148973-23149473	NA	NA	NA	-2.97055	ast.C1	NUPL2	KLHL7-DT	Enhancer	Intronic	rs13438188	chr7:23149137	0.786	GWAS_LDsnp_in_peak	NA	rs6980224	0.96853
chr7:23148973-23149473	NA	NA	NA	-2.97055	ast.C1	NUPL2	KLHL7-DT	Enhancer	Intronic	rs764534	chr7:23149137	0.836	GWAS_LDsnp_in_peak	NA	rs6980224	0.96473
chr7:23148973-23149473	NA	NA	NA	-2.97055	ast.C1	NUPL2	KLHL7-DT	Enhancer	Intronic	rs10239760	chr7:23149137	0.837	GWAS_LDsnp_in_peak	NA	rs6980224	0.96473
chr7:23148973-23149473	NA	NA	NA	-2.97055	ast.C1	NUPL2	KLHL7-DT	Enhancer	Intronic	rs6955115	chr7:23149137	0.89	GWAS_LDsnp_in_peak	NA	rs6980224	0.856767
chr7:23148973-23149473	NA	NA	NA	-2.97055	ast.C1	NUPL2	KLHL7-DT	Enhancer	Intronic	rs955187	chr7:23149137	0.922	GWAS_LDsnp_in_peak	NA	rs6980224	0.823752
chr7:2372675-2373175	NA	NA	NA	-3.0015	ast.C1	SNX8	CHST12	Enhancer	Intronic	rs1010300	chr7:2375122	0.23	within_peak_2kb	rs1010300	NA	NA
chr1:160125810-160126310	NA	NA	NA	-3.01554	ast.C1	ATP1A2	KCNJ9	Enhancer	Intronic	rs11265329	chr1:160125656	0.00148	within_peak_2kb	rs11265329	NA	NA
chr1:160125810-160126310	NA	NA	NA	-3.01554	ast.C1	ATP1A2	KCNJ9	Enhancer	Intronic	rs1023421	chr1:160124854	0.051	within_peak_2kb	rs1023421	NA	NA
chr1:160125810-160126310	NA	NA	NA	-3.01554	ast.C1	ATP1A2	KCNJ9	Enhancer	Intronic	rs16831388	chr1:160125835	0.776	within_peak	NA	NA	NA
chr5:1808316-1808816	1.31761	-2.36717	NA	-3.09107	ast.C1	NDUFS6	MRPL36	Enhancer	Intronic	rs17535721	chr5:1806539	0.0614	within_peak_2kb	rs17535721	NA	NA
chr5:1808316-1808816	1.31761	-2.36717	NA	-3.09107	ast.C1	NDUFS6	MRPL36	Enhancer	Intronic	rs1018120	chr5:1806513	0.19	within_peak_2kb	rs1018120	NA	NA
chr5:1808316-1808816	1.31761	-2.36717	NA	-3.09107	ast.C1	NDUFS6	MRPL36	Enhancer	Intronic	rs3756346	chr5:1809114	0.598	within_peak_2kb	rs3756346	NA	NA
chr5:1808316-1808816	1.31761	-2.36717	NA	-3.09107	ast.C1	NDUFS6	MRPL36	Enhancer	Intronic	rs3756345	chr5:1809206	0.626	within_peak_2kb	rs3756345	NA	NA
chr5:1808316-1808816	1.31761	-2.36717	NA	-3.09107	ast.C1	NDUFS6	MRPL36	Enhancer	Intronic	rs3822362	chr5:1808937	0.682	within_peak_2kb	rs3822362	NA	NA
chr5:159909548-159910048	NA	NA	NA	-3.12945	ast.C1	ADRA1B	ADRA1B	Enhancer	Distal	rs185289	chr5:159908845	0.885	within_peak_2kb	rs185289	NA	NA
chr7:5217354-5217854	NA	NA	NA	-3.17975	ast.C1	WIPI2	WIPI2	Enhancer	Exonic	rs4236378	chr7:5215663	0.257	within_peak_2kb	rs4236378	NA	NA
chr7:5217354-5217854	NA	NA	NA	-3.17975	ast.C1	WIPI2	WIPI2	Enhancer	Exonic	rs1134489	chr7:5217942	0.276	within_peak_2kb	rs1134489	NA	NA
chr2:119148746-119149246	NA	NA	2.92301	-3.23483	ast.C1	C1QL2	C1QL2	Enhancer	Distal	rs4849760	chr2:119150478	0.461	within_peak_2kb	rs4849760	NA	NA
chr4:119257052-119257552	NA	NA	NA	-3.31088	ast.C1	USP53	USP53	Enhancer	Intronic	rs7668423	chr4:119256553	0.223	within_peak_2kb	rs7668423	NA	NA
chr12:12232659-12233159	NA	NA	NA	-3.35444	ast.C1	LRP6	LRP6	Enhancer	Intronic	rs7956971	chr12:12235047	0.315	within_peak_2kb	rs7956971	NA	NA
chr12:8842843-8843343	NA	NA	NA	-3.37137	ast.C1	A2ML1	A2ML1	Enhancer	Intronic	rs7307991	chr12:8843098	0.321	within_peak	NA	NA	NA
chr12:8842843-8843343	NA	NA	NA	-3.37137	ast.C1	A2ML1	A2ML1	Enhancer	Intronic	rs1344454	chr12:8842615	0.716	within_peak_2kb	rs1344454	NA	NA
chr12:8842843-8843343	NA	NA	NA	-3.37137	ast.C1	A2ML1	A2ML1	Enhancer	Intronic	rs7308106	chr12:8843160	0.802	within_peak	NA	NA	NA
chr4:99827371-99827871	NA	NA	NA	-3.38656	ast.C1	DAPP1	DAPP1	Enhancer	Intronic	rs9307241	chr4:99826007	0.395	within_peak_2kb	rs9307241	NA	NA
chr5:148860518-148861018	NA	NA	NA	-3.44072	ast.C1	ADRB2	ADRB2	Enhancer	Distal	rs13189358	chr5:148860893	0.403	within_peak	NA	NA	NA
chr18:45747077-45747577	NA	NA	NA	-3.58845	ast.C1	SLC14A1	SLC14A1	Enhancer	Intronic	rs900971	chr18:45746254	0.016	within_peak_2kb	rs900971	NA	NA
chr9:19188174-19188674	NA	NA	NA	-3.60541	ast.C1	PLIN2	DENND4C	Enhancer	Distal	rs12551120	chr9:19189215	0.16	within_peak_2kb	rs12551120	NA	NA
chr9:19188174-19188674	NA	NA	NA	-3.60541	ast.C1	PLIN2	DENND4C	Enhancer	Distal	rs2451649	chr9:19186672	0.55	within_peak_2kb	rs2451649	NA	NA
chr2:61476324-61476824	NA	NA	NA	-3.79074	ast.C1	USP34	USP34	Enhancer	Distal	rs1050567	chr2:61478528	0.543	within_peak_2kb	rs1050567	NA	NA
chr3:9866635-9867135	NA	NA	NA	-3.81107	ast.C1	CIDEC	JAGN1	Enhancer	Exonic	rs2479	chr3:9866841	0.77	within_peak	NA	NA	NA
chr3:9866635-9867135	NA	NA	NA	-3.81107	ast.C1	CIDEC	JAGN1	Enhancer	Exonic	rs3806667	chr3:9867093	0.84	GWAS_LDsnp_in_peak	NA	rs6443268	0.988062
chr20:10692873-10693373	NA	NA	NA	-3.919	ast.C1	JAG1	JAG1	Enhancer	Distal	rs2179688	chr20:10692989	0.661	GWAS_LDsnp_in_peak	NA	rs6077888	1
chr19:34246416-34246916	NA	NA	NA	-3.9352	ast.C1	KIAA0355	KIAA0355	Enhancer	Distal	rs10401560	chr19:34244488	0.387	within_peak_2kb	rs10401560	NA	NA
chr19:34246416-34246916	NA	NA	NA	-3.9352	ast.C1	KIAA0355	KIAA0355	Enhancer	Distal	rs6510416	chr19:34246520	0.932	within_peak	NA	NA	NA
chr14:24177226-24177726	NA	NA	NA	-3.96097	ast.C1	REC8	PSME1	Enhancer	Exonic	rs17199551	chr14:24177263	0.264	within_peak	NA	NA	NA
chr14:24177226-24177726	NA	NA	NA	-3.96097	ast.C1	REC8	PSME1	Enhancer	Exonic	rs3736840	chr14:24178316	0.395	within_peak_2kb	rs3736840	NA	NA
chr14:24177226-24177726	NA	NA	NA	-3.96097	ast.C1	REC8	PSME1	Enhancer	Exonic	rs1885711	chr14:24178608	0.769	within_peak_2kb	rs1885711	NA	NA
chr10:12070235-12070735	NA	NA	NA	-4.0517	ast.C1	DHTKD1	DHTKD1	Enhancer	Intronic	rs7894615	chr10:12068519	0.107	within_peak_2kb	rs7894615	NA	NA
chr13:99996824-99997324	NA	NA	NA	-4.06995	ast.C1	LINC00554	ZIC2	Enhancer	Exonic	rs892251	chr13:99995358	0.725	within_peak_2kb	rs892251	NA	NA
chr15:42454593-42455093	NA	NA	NA	-4.20198	ast.C1	ZNF106	ZNF106	Enhancer	Intronic	rs16973261	chr15:42456825	0.449	within_peak_2kb	rs16973261	NA	NA
chr3:179402221-179402721	2.37105	NA	NA	-4.34312	ast.C1	GNB4	GNB4	Enhancer	Intronic	rs13087067	chr3:179404220	0.821	within_peak_2kb	rs13087067	NA	NA
chr3:142563557-142564057	NA	NA	NA	-4.36965	ast.C1	ATR	ATR	Enhancer	Intronic	rs2227928	chr3:142562770	0.998	within_peak_2kb	rs2227928	NA	NA
chr5:55095032-55095532	NA	NA	NA	-4.57559	ast.C1	GZMA	GZMA	Enhancer	Distal	rs1876681	chr5:55093570	0.109	within_peak_2kb	rs1876681	NA	NA
chr5:100542125-100542625	NA	NA	NA	-4.68521	ast.C1	FAM174A	FAM174A	Enhancer	Intronic	rs2216614	chr5:100542616	0.0033	GWAS_LDsnp_in_peak	NA	rs938135	0.848628
chr12:5088681-5089181	NA	NA	NA	-4.98109	ast.C1	KCNA5	KCNA5	Enhancer	Distal	rs10774293	chr12:5088938	0.149	GWAS_LDsnp_in_peak	NA	rs7953296	0.974844
chr12:5088681-5089181	NA	NA	NA	-4.98109	ast.C1	KCNA5	KCNA5	Enhancer	Distal	rs1479478	chr12:5087538	0.384	within_peak_2kb	rs1479478	NA	NA
chr13:99975698-99976198	NA	NA	NA	-5.017	ast.C1	ZIC5	ZIC2	Enhancer	Distal	rs7320949	chr13:99975898	0.00659	GWAS_LDsnp_in_peak	NA	rs7139916	0.89826
chr13:99975698-99976198	NA	NA	NA	-5.017	ast.C1	ZIC5	ZIC2	Enhancer	Distal	rs7331698	chr13:99975898	0.00731	GWAS_LDsnp_in_peak	NA	rs7139916	0.911174
chr13:99975698-99976198	NA	NA	NA	-5.017	ast.C1	ZIC5	ZIC2	Enhancer	Distal	rs731150	chr13:99975898	0.0225	GWAS_LDsnp_in_peak	NA	rs7139916	0.977888
chr13:99975698-99976198	NA	NA	NA	-5.017	ast.C1	ZIC5	ZIC2	Enhancer	Distal	rs10508037	chr13:99975898	0.0235	GWAS_LDsnp_in_peak	NA	rs7139916	0.973659
chr13:99975698-99976198	NA	NA	NA	-5.017	ast.C1	ZIC5	ZIC2	Enhancer	Distal	rs7330744	chr13:99976973	0.957	within_peak_2kb	rs7330744	NA	NA
chr1:66564950-66565450	NA	NA	NA	-5.23185	ast.C1	SGIP1	SGIP1	Enhancer	Intronic	rs1338188	chr1:66564179	0.696	within_peak_2kb	rs1338188	NA	NA
chr15:62032805-62033305	NA	NA	NA	-5.57428	ast.C1	VPS13C	VPS13C	Enhancer	Intronic	rs2899675	chr15:62033046	0.855	GWAS_LDsnp_in_peak	NA	rs8039022	0.82065
chr15:62032805-62033305	NA	NA	NA	-5.57428	ast.C1	VPS13C	VPS13C	Enhancer	Intronic	rs6494295	chr15:62033046	0.879	GWAS_LDsnp_in_peak	NA	rs8039022	0.845186

## Sheet: 9
Supplementary Data 9. Functional Enrichment of Genes with CREs Altered in PSP in ast.C1 and associated with PSP GWAS (Höglinger et al., 2011)
Enrichment FDR	nGenes	Pathway Genes	Fold Enrichment	Pathway	URL	Genes
0.193718	3	33	8.03124	Path:hsa04130 SNARE interactions in vesicular transport	http://www.genome.jp/kegg-bin/show_pathway?hsa04130	YKT6 STX7 STX16
0.193155	7	138	4.4812	Path:hsa05418 Fluid shear stress and atherosclerosis	http://www.genome.jp/kegg-bin/show_pathway?hsa05418	MAPK14 GSTM5 RHOA ASS1 VCAM1 VEGFA ACVR1
0.193718	5	112	3.94391	Path:hsa04668 TNF signaling pathway	http://www.genome.jp/kegg-bin/show_pathway?hsa04668	MAPK14 JAG1 TAB2 VCAM1 CREB3L3
0.193155	7	161	3.84103	Path:hsa05206 MicroRNAs in cancer	http://www.genome.jp/kegg-bin/show_pathway?hsa05206	PAK4 FGFR3 TNC RHOA MARCKS VEGFA CD44
0.193718	6	143	3.70673	Path:hsa04550 Signaling pathways regulating pluripotency of stem cells	http://www.genome.jp/kegg-bin/show_pathway?hsa04550	MAPK14 FGF2 FGFR3 TCF7 WNT5B ACVR1
0.193155	9	249	3.19314	Path:hsa05132 Salmonella infection	http://www.genome.jp/kegg-bin/show_pathway?hsa05132	ACTR1A MAPK14 TAB2 PLEKHM2 RHOA RHOB MYO6 RHOJ TCF7
0.193718	7	197	3.13911	Path:hsa05207 Chemical carcinogenesis-receptor activation	http://www.genome.jp/kegg-bin/show_pathway?hsa05207	ADRB2 JAG1 FGF2 GSTM5 ARRB2 VEGFA CREB3L3
0.193718	7	202	3.06141	Path:hsa05205 Proteoglycans in cancer	http://www.genome.jp/kegg-bin/show_pathway?hsa05205	MAPK14 FGF2 RHOA SHH VEGFA WNT5B CD44
0.193718	8	235	3.00744	Path:hsa04014 Ras signaling pathway	http://www.genome.jp/kegg-bin/show_pathway?hsa04014	PAK4 FGF2 FGFR3 RHOA NF1 PLD2 GNB4 VEGFA
0.193718	8	251	2.81573	Path:hsa04144 Endocytosis	http://www.genome.jp/kegg-bin/show_pathway?hsa04144	RAB31 FGFR3 EHD4 RHOA ARRB2 PLD2 CHMP6 DNAJC6
0.193718	13	530	2.16692	Path:hsa05200 Pathways in cancer	http://www.genome.jp/kegg-bin/show_pathway?hsa05200	JAG1 FGF2 FGFR3 GSTM5 RHOA LAMA2 PLD2 GNB4 SHH TCF7 VEGFA BIRC7 WNT5B
0.00308061	5	24	18.4049	GO:0002043 blood vessel endothelial cell proliferation involved in sprouting angiogenesis	http://amigo.geneontology.org/amigo/term/GO:0002043	ITGB1BP1 BMPER VEGFA SEMA5A FGF2
0.00704144	8	107	6.60513	GO:0010595 positive reg. of endothelial cell migration	http://amigo.geneontology.org/amigo/term/GO:0010595	FGF2 GPI VEGFA ITGB1BP1 RHOJ RHOB ATOH8 SEMA5A
0.00308061	10	150	5.88958	GO:0010634 positive reg. of epithelial cell migration	http://amigo.geneontology.org/amigo/term/GO:0010634	FGF2 GPI VEGFA ITGB1BP1 MAPRE2 ENPP2 RHOJ RHOB ATOH8 SEMA5A
0.00308061	11	181	5.36895	GO:0010594 reg. of endothelial cell migration	http://amigo.geneontology.org/amigo/term/GO:0010594	FGF2 GPI VEGFA ITGB1BP1 BMPER RHOA RHOJ RHOB ATOH8 NF1 SEMA5A
0.00308061	13	241	4.76542	GO:0010632 reg. of epithelial cell migration	http://amigo.geneontology.org/amigo/term/GO:0010632	FGF2 GPI VEGFA ITGB1BP1 BMPER MAPRE2 RHOA ENPP2 RHOJ RHOB ATOH8 NF1 SEMA5A
0.00308061	14	276	4.4812	GO:0003018 vascular proc. in circulatory system	http://amigo.geneontology.org/amigo/term/GO:0003018	TJP3 ADRB2 ADRA1B VEGFA ITGB1BP1 CD38 ATP1A2 RHOA KCNA5 ITGA1 SLC1A3 SLC4A4 SLCO1C1 SLC6A1
0.012335	11	235	4.13523	GO:0043542 endothelial cell migration	http://amigo.geneontology.org/amigo/term/GO:0043542	FGF2 GPI VEGFA ITGB1BP1 BMPER RHOA RHOJ RHOB ATOH8 NF1 SEMA5A
0.012335	13	318	3.61153	GO:0010631 epithelial cell migration	http://amigo.geneontology.org/amigo/term/GO:0010631	FGF2 GPI VEGFA ITGB1BP1 BMPER MAPRE2 RHOA ENPP2 RHOJ RHOB ATOH8 NF1 SEMA5A
0.00308061	28	977	2.53185	GO:0030334 reg. of cell migration	http://amigo.geneontology.org/amigo/term/GO:0030334	MADCAM1 VEGFA SEMA5A FGF2 TNC JAG1 GPI WNT5B ITGB1BP1 ENPP2 RHOB BMPER PODN ARID2 RHOA LMO4 NTNG1 SHH MAPRE2 INSM1 LAMA2 NF1 ADGRG1 KIF2A ACVR1 RHOJ DLG5 ATOH8
0.00308061	29	1038	2.46817	GO:2000145 reg. of cell motility	http://amigo.geneontology.org/amigo/term/GO:2000145	MADCAM1 VEGFA SEMA5A FGF2 TNC JAG1 GPI WNT5B ITGB1BP1 ENPP2 RHOB BMPER PODN ARID2 RHOA LMO4 NTNG1 SHH MAPRE2 INSM1 LAMA2 NF1 ADGRG1 KIF2A ACVR1 RHOJ ARHGAP18 DLG5 ATOH8
0.00823556	25	902	2.44855	GO:0035239 tube morphogenesis	http://amigo.geneontology.org/amigo/term/GO:0035239	VEGFA BMPER ITGB1BP1 FGF2 ADGRG1 ASB4 JAG1 MAPK14 ACVR1 MTHFD1L HS3ST3B1 RHOJ ENPP2 LMO4 RHOB SLC39A12 DLG5 SHH STOX1 ARID2 NF1 RHOA PAK4 ATOH8 SEMA5A
0.00308061	30	1109	2.38982	GO:0051270 reg. of cellular component movement	http://amigo.geneontology.org/amigo/term/GO:0051270	MADCAM1 VEGFA SEMA5A FGF2 TNC JAG1 GPI WNT5B ITGB1BP1 ENPP2 RHOB BMPER PODN ARID2 ATP1A2 RHOA LMO4 NTNG1 SHH MAPRE2 INSM1 LAMA2 NF1 ADGRG1 KIF2A ACVR1 RHOJ ARHGAP18 DLG5 ATOH8
0.00508893	29	1085	2.36126	GO:0040012 reg. of locomotion	http://amigo.geneontology.org/amigo/term/GO:0040012	MADCAM1 VEGFA SEMA5A FGF2 TNC JAG1 GPI WNT5B ITGB1BP1 ENPP2 RHOB BMPER PODN ARID2 RHOA LMO4 NTNG1 SHH MAPRE2 INSM1 LAMA2 NF1 ADGRG1 KIF2A ACVR1 RHOJ ARHGAP18 DLG5 ATOH8
0.012335	28	1123	2.20269	GO:0035295 tube development	http://amigo.geneontology.org/amigo/term/GO:0035295	VEGFA FGF2 BMPER ITGB1BP1 ADGRG1 ASB4 JAG1 MAPK14 ACVR1 MTHFD1L HS3ST3B1 RHOJ ASS1 ENPP2 LMO4 RHOB SLC39A12 DLG5 SELENON SHH STOX1 ARID2 NF1 MARCKS RHOA PAK4 ATOH8 SEMA5A
0.00592784	38	1645	2.04076	GO:0009967 positive reg. of signal transduction	http://amigo.geneontology.org/amigo/term/GO:0009967	NEK6 CD44 TAB2 FGFR3 MT3 FGF2 ARRB2 ADRA1B GPC5 LYPD6 TELO2 LAMA2 BIRC7 VEGFA ACVR1 USP34 ITGB1BP1 BMPER SHH ADRB2 WDFY1 JAG1 CSK NR2C1 ITM2C DLG5 SPATC1L STOX1 MAPRE2 NF1 ADGRG1 ITGA1 RHOA RAMP3 ATR TUBD1 WNT5B SEMA5A
0.00694132	37	1602	2.0404	GO:0016477 cell migration	http://amigo.geneontology.org/amigo/term/GO:0016477	RHOA MADCAM1 VEGFA SEMA5A RHOJ FGF2 RHOB CXCR5 NTNG1 GPC5 CD2AP TNC CD44 JAG1 GPI WNT5B ITGB1BP1 ENPP2 VCAM1 BMPER PODN ARID2 ADGRG1 ACVR1 LMO4 SHH MAPRE2 JAGN1 INSM1 LAMA2 NF1 ITGA1 KIF2A ARRB2 DLG5 ATOH8 PAK4
0.00308061	42	1830	2.02756	GO:0010647 positive reg. of cell communication	http://amigo.geneontology.org/amigo/term/GO:0010647	NEK6 CD44 TAB2 FGFR3 MT3 FGF2 ARRB2 ADRA1B GPC5 LYPD6 TELO2 LAMA2 BIRC7 VEGFA ACVR1 USP34 ITGB1BP1 BMPER SHH ADRB2 CD38 SLC1A3 WDFY1 JAG1 CSK NR2C1 ITM2C DLG5 SPATC1L STOX1 MAPRE2 FOXL2 NF1 ADGRG1 ITGA1 RHOA RAMP3 ATR TUBD1 WNT5B SEMA5A MYRIP
0.00308061	42	1836	2.02093	GO:0023056 positive reg. of signaling	http://amigo.geneontology.org/amigo/term/GO:0023056	NEK6 CD44 TAB2 FGFR3 MT3 FGF2 ARRB2 ADRA1B GPC5 LYPD6 TELO2 LAMA2 BIRC7 VEGFA ACVR1 USP34 ITGB1BP1 RAMP3 BMPER SHH ADRB2 CD38 SLC1A3 WDFY1 JAG1 CSK NR2C1 ITM2C DLG5 SPATC1L STOX1 MAPRE2 FOXL2 NF1 ADGRG1 ITGA1 RHOA ATR TUBD1 WNT5B SEMA5A MYRIP
0.000267439	65	2945	1.94986	GO:0032879 reg. of localization	http://amigo.geneontology.org/amigo/term/GO:0032879	MADCAM1 VEGFA SEMA5A PLEKHM2 FGF2 CNIH3 BICD1 KCNJ9 GPC5 TNC STX7 JAG1 CSK GPI WNT5B AKAP7 ITGB1BP1 RAMP3 INPP5K ENPP2 RHOB BMPER SHH PODN LRRC55 ARID2 CD38 ATP1A2 RHOA EHD4 ASIC1 MAPK14 KCNC4 DNAJC6 SGIP1 KCNA5 LRP4 ARRB2 LMO4 BAG3 SLC6A1 NTNG1 MAPRE2 ADRB2 JAGN1 INSM1 FOXL2 LAMA2 NF1 CD2AP RYR3 ADGRG1 KIF2A ACVR1 RHOJ ARHGAP18 DLG5 SELENON EFHB ICE1 ATOH8 MYO6 SCIN RAB31 MYRIP
0.012335	39	1806	1.90775	GO:0048870 cell motility	http://amigo.geneontology.org/amigo/term/GO:0048870	RHOA MADCAM1 VEGFA SEMA5A RHOJ PLD2 FGF2 RHOB CXCR5 NTNG1 GPC5 CD2AP TNC CD44 JAG1 GPI WNT5B ITGB1BP1 ENPP2 VCAM1 BMPER PODN ARID2 ADGRG1 ACVR1 LMO4 SHH MAPRE2 JAGN1 INSM1 LAMA2 NF1 ITGA1 KIF2A ARRB2 ARHGAP18 DLG5 ATOH8 PAK4
0.00988329	50	2509	1.76053	GO:0051128 reg. of cellular component organization	http://amigo.geneontology.org/amigo/term/GO:0051128	SCIN RHOA ARHGEF10L SEMA5A PLEKHM2 ITGB1BP1 RHOB ARHGAP18 BICD1 MAPRE2 ACTL6A ARID2 LAMA2 TNC MT3 VEGFA NEK6 INPP5K ITM2C LMOD1 ADRB2 INSM1 CD38 EHD4 MAPK14 DNAJC6 SGIP1 LRP4 ARRB2 LMO4 SLC39A12 DLG5 NTNG1 SLC25A33 KNDC1 ATR CHMP6 TOGARAM2 CD2AP STK38L ENPP2 CD44 EXOSC9 VPS13C ICE1 STOX1 RAB31 CHPT1 MUC12 PAK4
0.00985464	52	2642	1.73878	GO:0008104 protein localization	http://amigo.geneontology.org/amigo/term/GO:0008104	STX7 PORCN EHD4 TJP3 PLEKHM2 RAMP3 STX16 VPS13C EFR3A NXT1 BICD1 WIPI2 MAPRE2 RAB31 GPC5 AKAP7 MADCAM1 CSK OLFM2 CPE VEGFA ITGB1BP1 EMC4 INPP5K SHH CD38 HERPUD1 SEC23B YKT6 MAPK14 GLP1R LRP4 DENND4C ARRB2 RHOB DLG5 BAG3 VPS11 BMPER MYRIP JAGN1 YIF1A CHMP6 MYO6 NF1 CD2AP SCIN ICE1 HINFP ATR LRP6 KCNA5
0.00592784	56	2847	1.7377	GO:0035556 intracellular signal transduction	http://amigo.geneontology.org/amigo/term/GO:0035556	NEK6 CD44 HERPUD1 TAB2 FGFR3 MT3 CAB39L MAPK14 AKAP7 RHOJ PAK4 INPP5K DUSP26 DENND4C FGF2 ARRB2 ARHGAP18 CXCR5 STK17A ADRA1B ATR STK38L TELO2 RHOA BIRC7 GLP1R VEGFA ITGB1BP1 BMPER ADRB2 MYO6 ADGRG1 ASB4 PREX2 CSK PLD2 RHOB DLG5 SPATC1L SHH STOX1 MAPRE2 KNDC1 FIBIN NF1 ITGA1 RAMP3 VCAM1 EFHB HINFP CD2AP SEMA5A MMS19 NUDT4 ATP1A2 ARHGEF10L
0.00308061	70	3615	1.71067	GO:0023051 reg. of signaling	http://amigo.geneontology.org/amigo/term/GO:0023051	NEK6 CD44 HERPUD1 TAB2 FGFR3 ZZEF1 MT3 CSK EYA4 AKAP7 PAK4 INPP5K DUSP26 LRP4 DENND4C FGF2 ARRB2 CNIH3 ARHGAP18 ZFYVE28 ADRA1B GPC5 LYPD6 TELO2 LAMA2 BIRC7 VEGFA ACVR1 USP34 ITGB1BP1 RAMP3 BMPER SHH TBC1D16 ADRB2 CD38 PREX2 RHOA SLC1A3 WDFY1 ZC3HC1 JAG1 USP46 ASIC1 MAPK14 SEMA5A NR2C1 ITM2C DLG5 SLC6A1 SPATC1L NTNG1 STOX1 MAPRE2 JAGN1 FOXL2 NF1 ADGRG1 ITGA1 EFHB ATR CHMP6 CD2AP TUBD1 WNT5B BICD1 …
0.00308061	69	3602	1.69231	GO:0010646 reg. of cell communication	http://amigo.geneontology.org/amigo/term/GO:0010646	NEK6 CD44 HERPUD1 TAB2 FGFR3 ZZEF1 MT3 CSK EYA4 AKAP7 PAK4 INPP5K DUSP26 LRP4 DENND4C FGF2 ARRB2 CNIH3 ARHGAP18 ZFYVE28 ADRA1B GPC5 LYPD6 TELO2 LAMA2 BIRC7 VEGFA ACVR1 USP34 ITGB1BP1 BMPER SHH ADRB2 CD38 PREX2 RHOA SLC1A3 WDFY1 ZC3HC1 JAG1 USP46 ASIC1 MAPK14 SEMA5A NR2C1 RAMP3 ITM2C DLG5 SLC6A1 SPATC1L NTNG1 STOX1 MAPRE2 JAGN1 FOXL2 NF1 ADGRG1 ITGA1 EFHB ATR CHMP6 CD2AP TUBD1 WNT5B BICD1 MYRIP AT…
0.0537682	3	12	22.0859	GO:0005614 interstitial matrix	http://amigo.geneontology.org/amigo/term/GO:0005614	VIT TNC ABI3BP
0.111256	2	8	22.0859	GO:0097450 astrocyte end-foot	http://amigo.geneontology.org/amigo/term/GO:0097450	MT3 ADGRG1
0.107828	3	26	10.1935	GO:0032281 AMPA glutamate receptor complex	http://amigo.geneontology.org/amigo/term/GO:0032281	PORCN OLFM2 CNIH3
0.12529	4	60	5.88958	GO:0000315 organellar large ribosomal subunit	http://amigo.geneontology.org/amigo/term/GO:0000315	MRPL19 MRPL36 MRPL33 MPV17L2
0.12529	4	60	5.88958	GO:0005762 mitochondrial large ribosomal subunit	http://amigo.geneontology.org/amigo/term/GO:0005762	MRPL19 MRPL36 MRPL33 MPV17L2
0.0537682	12	351	3.0203	GO:0045121 membrane raft	http://amigo.geneontology.org/amigo/term/GO:0045121	LRP6 KCNA5 SERPINH1 ATP1A2 PLLP CSK LRP4 SHH ADRA1B LYPD6 ADGRG1 ITGA1
0.0537682	12	352	3.01171	GO:0098857 membrane microdomain	http://amigo.geneontology.org/amigo/term/GO:0098857	LRP6 KCNA5 SERPINH1 ATP1A2 PLLP CSK LRP4 SHH ADRA1B LYPD6 ADGRG1 ITGA1
0.0719297	15	534	2.48156	GO:0005911 cell-cell junction	http://amigo.geneontology.org/amigo/term/GO:0005911	PAK4 ARVCF TJP3 USP53 CLDN23 DLG5 RHOA VEGFA KCNA5 ATP1A2 JAG1 CSK SYNM CD2AP PDZD2
0.0537682	23	926	2.19428	GO:0070161 anchoring junction	http://amigo.geneontology.org/amigo/term/GO:0070161	CD44 TNC RHOA STX16 PAK4 RHOB ITGA1 MARCKS ARVCF TJP3 USP53 CLDN23 DLG5 VEGFA KCNA5 MAPRE2 ATP1A2 JAG1 CSK SYNM CD2AP PDZD2 FGFR3
0.0537682	23	952	2.13435	GO:0016604 nuclear body	http://amigo.geneontology.org/amigo/term/GO:0016604	ZIC2 KIF2A TCF7 TELO2 MAPK14 ITGB1BP1 RBM25 RBM39 POLR2D ARHGAP18 SLC28A1 ICE1 STK17A MRPL36 HINFP ATR SUZ12 PHF5A ZNF106 NEK6 NR2C1 NXT1 ATOH8
0.12529	16	672	2.10342	GO:0005813 centrosome	http://amigo.geneontology.org/amigo/term/GO:0005813	KIF2A CCDC81 CCDC15 SPATC1L BIRC7 ITGB1BP1 NEK6 RBM39 PDZD2 ACTR1A HNMT STOX1 TENT5C CD2AP MARCKS BICD1
0.0719297	21	888	2.08921	GO:0005815 microtubule organizing center	http://amigo.geneontology.org/amigo/term/GO:0005815	KIF2A CCDC81 CCDC15 SPATC1L MAPRE2 TOGARAM2 BIRC7 ITGB1BP1 NEK6 RBM39 PDZD2 ACTR1A HNMT STOX1 TENT5C CD2AP TUBD1 DLG5 MMS19 MARCKS BICD1
0.00100952	51	2293	1.9649	GO:0030054 cell junction	http://amigo.geneontology.org/amigo/term/GO:0030054	CD44 TNC RHOA STX16 PAK4 RHOB ITGA1 MARCKS ZZEF1 STX7 ARVCF TJP3 DNAJC6 CNIH3 USP53 CLDN23 DLG5 WDFY1 VEGFA KCNA5 MAPRE2 HCAR3 SCIN ATP1A2 LRP6 SLC1A3 MT3 PALMD JAG1 PORCN CSK OLFM2 ASIC1 MAPK14 KCNC4 AKAP7 PLD2 LRP4 ARRB2 SLC6A1 VPS11 NTNG1 KCNJ9 MYRIP SYNM LYPD6 LAMA2 NF1 CD2AP PDZD2 FGFR3
0.0999473	27	1332	1.79075	GO:0098590 plasma membrane region	http://amigo.geneontology.org/amigo/term/GO:0098590	CD44 SLC4A4 KCNC4 SGIP1 RHOA LRP6 AKAP7 INPP5K SLCO1C1 RHOB CD38 ATP1A2 JAG1 GPI KCNA5 LRP4 SLC14A1 ARRB2 CNIH3 SLC28A1 SLC6A1 NTNG1 KCNJ9 ADRB2 ADRA1B MYO6 SLC1A3
0.0932661	29	1435	1.78534	GO:0045202 synapse	http://amigo.geneontology.org/amigo/term/GO:0045202	RHOA ZZEF1 STX7 DNAJC6 CNIH3 ATP1A2 LRP6 SLC1A3 MT3 PALMD PORCN OLFM2 ASIC1 MAPK14 KCNC4 AKAP7 STX16 PLD2 LRP4 ARRB2 DLG5 SLC6A1 VPS11 NTNG1 KCNJ9 MYRIP LYPD6 LAMA2 NF1
0.0537682	37	1878	1.74053	GO:0005794 Golgi apparatus	http://amigo.geneontology.org/amigo/term/GO:0005794	KCNA5 YKT6 CHPT1 YIPF2 ITM2C BICD1 RAB31 YIF1A SLC9A8 B3GALT4 CD44 HHAT FGFR3 LRP6 TDRD3 WDFY1 BIRC7 CPE ASIC1 STX16 INPP5K DUSP26 DENND4C VCAM1 SHH ADRB2 ATR MYO6 HS3ST3B1 CHST12 FIBIN CHST13 CREB3L3 WNT5B PAK4 GPC5 MUC12
0.142016	27	1441	1.65529	GO:0015630 microtubule cytoskeleton	http://amigo.geneontology.org/amigo/term/GO:0015630	KIF2A TUBD1 CCDC81 CCDC15 MMS19 SPATC1L MAPRE2 TOGARAM2 MAEA BIRC7 ITGB1BP1 NEK6 RBM39 PDZD2 ACTR1A ARHGAP18 HNMT BICD1 STOX1 CHMP6 TENT5C CD2AP MT3 MAPK14 HSPH1 DLG5 MARCKS
0.12529	35	1978	1.56321	GO:0031226 intrinsic component of plasma membrane	http://amigo.geneontology.org/amigo/term/GO:0031226	FGFR3 ASIC1 ACVR1 KCNC4 KCNA5 SLCO1C1 SLC39A12 SLC28A1 SLC6A1 VCAM1 ADRB2 ADRA1B LRRC55 ADGRG1 ITGA1 ATP1A2 MAEA YKT6 GLP1R RAMP3 SLC14A1 SLC1A3 PORCN HS3ST3B1 NTNG1 KCNJ9 GPC5 OLFM2 CNIH3 CD44 JAG1 MUC12 SLC4A4 CXCR5 HCAR3
0.0999473	43	2452	1.54926	GO:0098588 bounding membrane of organelle	http://amigo.geneontology.org/amigo/term/GO:0098588	STX7 GNB4 SEC23B EHD4 PLEKHM2 ZFYVE28 YIF1A CHMP6 RYR3 B3GALT4 DAO VPS13C RHOB CD38 HHAT TAB2 PLOD1 MT3 GPI YKT6 CPE CHPT1 SGIP1 STX16 HS3ST3B1 ASS1 YIPF2 ITM2C CHST12 VPS11 SHH RAB31 CHST13 MYO6 SLC9A8 CD44 CREB3L3 RHOA LRP6 MANBA WNT5B CNIH3 ADRB2
0.12529	40	2342	1.50886	GO:1903561 extracellular vesicle	http://amigo.geneontology.org/amigo/term/GO:1903561	CD38 SCIN ATP1A2 CD44 RHOA STX7 SLC4A4 PLOD1 PSME1 CSK EHD4 GPI CPE WNT5B SEMA5A GNB4 HSPH1 EXOSC9 RHOJ VPS13C BBOX1 ASS1 CA6 DUSP26 PSAT1 ITM2C ACTR1A RHOB SLC39A12 HNMT VCAM1 A2ML1 CHMP6 S100A16 MYO6 ADH5 CD2AP ADGRG1 ITGA1 MARCKS
0.12529	40	2343	1.50821	GO:0043230 extracellular organelle	http://amigo.geneontology.org/amigo/term/GO:0043230	CD38 SCIN ATP1A2 CD44 RHOA STX7 SLC4A4 PLOD1 PSME1 CSK EHD4 GPI CPE WNT5B SEMA5A GNB4 HSPH1 EXOSC9 RHOJ VPS13C BBOX1 ASS1 CA6 DUSP26 PSAT1 ITM2C ACTR1A RHOB SLC39A12 HNMT VCAM1 A2ML1 CHMP6 S100A16 MYO6 ADH5 CD2AP ADGRG1 ITGA1 MARCKS
0.12529	40	2343	1.50821	GO:0065010 extracellular membrane-bounded organelle	http://amigo.geneontology.org/amigo/term/GO:0065010	CD38 SCIN ATP1A2 CD44 RHOA STX7 SLC4A4 PLOD1 PSME1 CSK EHD4 GPI CPE WNT5B SEMA5A GNB4 HSPH1 EXOSC9 RHOJ VPS13C BBOX1 ASS1 CA6 DUSP26 PSAT1 ITM2C ACTR1A RHOB SLC39A12 HNMT VCAM1 A2ML1 CHMP6 S100A16 MYO6 ADH5 CD2AP ADGRG1 ITGA1 MARCKS
0.0932661	66	4154	1.40363	GO:0031090 organelle membrane	http://amigo.geneontology.org/amigo/term/GO:0031090	STX7 GNB4 HERPUD1 SEC23B LMF1 EHD4 CHPT1 PLEKHM2 EMC4 ALG8 ZFYVE28 SELENON DOLPP1 RAB31 JAGN1 YIF1A CHMP6 RYR3 B3GALT4 MRPL19 MRPL36 MRPL33 ZC3HC1 DAO VPS13C RHOB ADRA1B MYO6 MPV17L2 CD38 HHAT TAB2 CREB3L3 PLOD1 MT3 PORCN GPI YKT6 CPE SGIP1 STX16 HS3ST3B1 ASS1 YIPF2 ITM2C CHST12 DENND4C SLC25A48 VPS11 FDXR ERAP2 SHH LETM2 SLC25A33 CHST13 NEMP2 SLC9A8 ATP1A2 CD44 RHOA LRP6 MANBA WNT5B PLD2 CNIH3 A…
0.107828	69	4466	1.36492	GO:0031982 vesicle	http://amigo.geneontology.org/amigo/term/GO:0031982	CD38 SCIN ATP1A2 CD44 RHOA STX7 SLC4A4 PLOD1 PSME1 CSK EHD4 GPI CPE WNT5B SEMA5A GNB4 HSPH1 EXOSC9 RHOJ VPS13C BBOX1 ASS1 CA6 DUSP26 PSAT1 ITM2C ACTR1A RHOB SLC39A12 HNMT VCAM1 A2ML1 CHMP6 S100A16 MYO6 ADH5 CD2AP ADGRG1 ITGA1 MARCKS SEC23B DNAJC6 PLEKHM2 SGIP1 DENND4C ZFYVE28 TBC1D16 YIF1A RYR3 FGFR3 LRP6 WDFY1 YKT6 VEGFA YIPF2 ARRB2 BICD1 RAB31 TAB2 MT3 STX16 VPS11 ADRB2 MYRIP SLC1A3 MANBA MAPK1…
0.134227	70	4673	1.32336	GO:0005576 extracellular region	http://amigo.geneontology.org/amigo/term/GO:0005576	CD38 SCIN ATP1A2 CD44 TNC RHOA STX7 SLC4A4 PLOD1 PSME1 CSK EHD4 GPI CPE WNT5B SEMA5A GNB4 HSPH1 EXOSC9 RHOJ VPS13C BBOX1 ASS1 CA6 DUSP26 PSAT1 ITM2C ACTR1A RHOB SLC39A12 HNMT ABI3BP VCAM1 A2ML1 PODN CHMP6 S100A16 MYO6 ADH5 CD2AP ADGRG1 ITGA1 MARCKS OLFM2 VEGFA ENPP2 FGF2 C1QL2 BMPER SHH LRRC3B GSTM5 FGFR3 MT3 JHY PDZD2 GZMA SERPINH1 SNED1 FIBIN GPC5 LYPD6 LAMA2 VIT JAG1 LRP6 MAPK14 NTNG1 AGL NTM

## Sheet: 10
Supplementary Data 10. Dynamic ast.C1 peaks (|log2FC| > 1) overlapping PSP GWAS SNPs (Farrell et al., 2024) through three modes of association. SNPs are shown for each peak.
peakloci	Control	AD	bvFTD	PSP_S	subC_dynP	TEclasses	nearestGene	PE_G	peakType	GWASsnp_or_ldSNPB	hg38_snploci	pval	label	raw_snp_in_2kb	SNP_A_LDinput	R2
chr6:149242441-149242941	NA	NA	NA	4.36734	ast.C1	NA	TAB2	TAB2	Enhancer	NA	chr6:149244396	0.002204	within_peak_2kb	rs62428469	NA	NA
chr2:127900085-127900585	NA	NA	NA	4.25364	ast.C1	LTR	AMMECR1L	POLR2D	Enhancer	rs191495849	chr2:127898654	0.004852	within_peak_2kb	rs191495849	NA	NA
chr12:1552093-1552593	NA	NA	NA	3.24691	ast.C1	NA	WNT5B	WNT5B	Enhancer	rs11615401	chr12:1550650	0.04341	within_peak_2kb	rs11615401	NA	NA
chr12:8943498-8943998	NA	NA	NA	3.10561	ast.C1	NA	M6PR	PHC1	Enhancer	rs7309922	chr12:8943153	0.008079	within_peak_2kb	rs7309922	NA	NA
chr1:210302966-210303466	NA	NA	NA	3.08162	ast.C1	NA	HHAT	HHAT	Enhancer	rs12074229	chr1:210301257	0.00138	within_peak_2kb	rs12074229	NA	NA
chr1:210302966-210303466	NA	NA	NA	3.08162	ast.C1	NA	HHAT	HHAT	Enhancer	rs4844996	chr1:210303078	0.001419	within_peak	NA	NA	NA
chr1:210302966-210303466	NA	NA	NA	3.08162	ast.C1	NA	HHAT	HHAT	Enhancer	NA	chr1:210303078	0.001419	within_peak_2kb	rs4844996	NA	NA
chr1:210302966-210303466	NA	NA	NA	3.08162	ast.C1	NA	HHAT	HHAT	Enhancer	rs12034871	chr1:210302356	0.001478	within_peak_2kb	rs12034871	NA	NA
chr11:62887598-62888098	NA	NA	NA	3.0294	ast.C1	SINE	SLC3A2	SLC3A2	Enhancer	rs118038932	chr11:62888935	0.007903	within_peak_2kb	rs118038932	NA	NA
chr20:58620195-58620695	-3.15469	NA	NA	2.94341	ast.C1	NA	LINC01711	STX16	Enhancer	rs11086651	chr20:58621408	0.1297	within_peak_2kb	rs11086651	NA	NA
chr15:72482988-72483488	NA	NA	NA	2.64822	ast.C1	LTR	ARIH1	ARIH1	Enhancer	rs79483587	chr15:72482150	0.007622	within_peak_2kb	rs79483587	NA	NA
chr15:41950454-41950954	NA	NA	NA	2.4783	ast.C1	NA	EHD4	EHD4	Enhancer	rs1704405	chr15:41951603	0.01481	within_peak_2kb	rs1704405	NA	NA
chr4:1788303-1788803	NA	NA	NA	2.46611	ast.C1	NA	FGFR3	FGFR3	Enhancer	rs73202813	chr4:1788857	0.007349	within_peak_2kb	rs73202813	NA	NA
chr4:1788303-1788803	NA	NA	NA	2.46611	ast.C1	NA	FGFR3	FGFR3	Enhancer	rs73202813	chr4:1788857	0.007349	within_peak_2kb	rs73202813	NA	NA
chr19:34355827-34356327	NA	NA	NA	2.42917	ast.C1	NA	GPI	GPI	Enhancer	rs140362529	chr19:34357605	0.005577	within_peak_2kb	rs140362529	NA	NA
chr7:44210117-44210617	-1.41916	NA	NA	2.34381	ast.C1	LTR	YKT6	YKT6	Enhancer	rs2331004	chr7:44210407	0.4013	within_peak	NA	NA	NA
chr17:45128624-45129124	NA	NA	NA	2.12117	ast.C1	NA	ACBD4	HEXIM1	Enhancer	rs4986170	chr17:45130491	1.796e-08	within_peak_2kb	rs4986170	NA	NA
chr17:45128624-45129124	NA	NA	NA	2.12117	ast.C1	NA	ACBD4	HEXIM1	Enhancer	rs77403959	chr17:45130701	6.925e-06	within_peak_2kb	rs77403959	NA	NA
chr17:45128624-45129124	NA	NA	NA	2.12117	ast.C1	NA	ACBD4	HEXIM1	Enhancer	rs12946454	chr17:45130754	5.099e-05	within_peak_2kb	rs12946454	NA	NA
chr17:45128624-45129124	NA	NA	NA	2.12117	ast.C1	NA	ACBD4	HEXIM1	Enhancer	rs117232481	chr17:45128258	0.0001272	within_peak_2kb	rs117232481	NA	NA
chr17:45128624-45129124	NA	NA	NA	2.12117	ast.C1	NA	ACBD4	HEXIM1	Enhancer	rs4986169	chr17:45130482	0.0005282	within_peak_2kb	rs4986169	NA	NA
chr17:45128624-45129124	NA	NA	NA	2.12117	ast.C1	NA	ACBD4	HEXIM1	Enhancer	rs66532542	chr17:45129663	0.00207	within_peak_2kb	rs66532542	NA	NA
chr17:45128624-45129124	NA	NA	NA	2.12117	ast.C1	NA	ACBD4	HEXIM1	Enhancer	rs62066674	chr17:45130059	0.00209	within_peak_2kb	rs62066674	NA	NA
chr6:132503247-132503747	NA	NA	NA	1.91592	ast.C1	NA	STX7	STX7	Enhancer	rs9402413	chr6:132505390	0.0349	within_peak_2kb	rs9402413	NA	NA
chr6:43785339-43785839	NA	NA	NA	1.90489	ast.C1	NA	VEGFA	VEGFA	Enhancer	rs10434	chr6:43785475	0.05311	within_peak	NA	NA	NA
chr8:67948767-67949267	NA	NA	NA	1.88641	ast.C1	NA	PREX2	PREX2	Enhancer	rs10101699	chr8:67947381	0.00839	within_peak_2kb	rs10101699	NA	NA
chr1:15281887-15282387	NA	NA	NA	1.80348	ast.C1	LINE	FHAD1	FHAD1	Enhancer	rs77826917	chr1:15282523	0.008152	within_peak_2kb	rs77826917	NA	NA
chr1:15281887-15282387	NA	NA	NA	1.80348	ast.C1	LINE	FHAD1	FHAD1	Enhancer	NA	chr1:15283675	0.00842	within_peak_2kb	rs12133970	NA	NA
chr11:118888194-118888694	NA	NA	NA	1.78538	ast.C1	LINE	CXCR5	CXCR5	Enhancer	rs77491736	chr11:118888291	0.007016	within_peak	NA	NA	NA
chr11:118888194-118888694	NA	NA	NA	1.78538	ast.C1	LINE	CXCR5	CXCR5	Enhancer	NA	chr11:118888291	0.007016	within_peak_2kb	rs77491736	NA	NA
chr16:88754171-88754671	NA	NA	NA	1.73009	ast.C1	NA	LOC339059	RNF166	Enhancer	rs4782346	chr16:88755687	0.006664	within_peak_2kb	rs4782346	NA	NA
chr16:88754171-88754671	NA	NA	NA	1.73009	ast.C1	NA	LOC339059	RNF166	Enhancer	rs3743975	chr16:88755889	0.008376	within_peak_2kb	rs3743975	NA	NA
chr3:49405496-49405996	NA	NA	NA	1.65799	ast.C1	SINE	RHOA	RHOA	Enhancer	rs115534265	chr3:49405985	0.1287	within_peak	NA	NA	NA
chr6:35230875-35231375	NA	NA	NA	1.61849	ast.C1	NA	SCUBE3	SCUBE3	Enhancer	rs1929848	chr6:35232573	0.005673	within_peak_2kb	rs1929848	NA	NA
chr6:35230875-35231375	NA	NA	NA	1.61849	ast.C1	NA	SCUBE3	SCUBE3	Enhancer	rs4711409	chr6:35229258	0.008444	within_peak_2kb	rs4711409	NA	NA
chr18:45748634-45749134	NA	NA	NA	1.5053	ast.C1	NA	SLC14A1	SLC14A1	Enhancer	NA	chr18:45749625	0.0004402	within_peak_2kb	rs3745006	NA	NA
chr18:45748634-45749134	NA	NA	NA	1.5053	ast.C1	NA	SLC14A1	SLC14A1	Enhancer	NA	chr18:45750931	0.0005016	within_peak_2kb	rs9954521	NA	NA
chr18:45748634-45749134	NA	NA	NA	1.5053	ast.C1	NA	SLC14A1	SLC14A1	Enhancer	NA	chr18:45749345	0.003705	within_peak_2kb	rs17142	NA	NA
chr18:45748634-45749134	NA	NA	NA	1.5053	ast.C1	NA	SLC14A1	SLC14A1	Enhancer	NA	chr18:45748330	0.003806	within_peak_2kb	rs474270	NA	NA
chr18:45748634-45749134	NA	NA	NA	1.5053	ast.C1	NA	SLC14A1	SLC14A1	Enhancer	NA	chr18:45747329	0.004769	within_peak_2kb	rs4890588	NA	NA
chr18:45748634-45749134	NA	NA	NA	1.5053	ast.C1	NA	SLC14A1	SLC14A1	Enhancer	rs2282616	chr18:45748669	0.005461	within_peak	NA	NA	NA
chr18:45748634-45749134	NA	NA	NA	1.5053	ast.C1	NA	SLC14A1	SLC14A1	Enhancer	NA	chr18:45748669	0.005461	within_peak_2kb	rs2282616	NA	NA
chr18:45748634-45749134	NA	NA	NA	1.5053	ast.C1	NA	SLC14A1	SLC14A1	Enhancer	rs2282615	chr18:45748785	0.005478	within_peak	NA	NA	NA
chr18:45748634-45749134	NA	NA	NA	1.5053	ast.C1	NA	SLC14A1	SLC14A1	Enhancer	NA	chr18:45748785	0.005478	within_peak_2kb	rs2282615	NA	NA
chr18:45748634-45749134	NA	NA	NA	1.5053	ast.C1	NA	SLC14A1	SLC14A1	Enhancer	rs16809	chr18:45749233	0.005802	within_peak_2kb	rs16809	NA	NA
chr6:36030581-36031081	NA	NA	NA	1.47709	ast.C1	NA	MAPK14	MAPK14	Enhancer	rs77799327	chr6:36031694	0.007969	within_peak_2kb	rs77799327	NA	NA
chr2:5740867-5741367	NA	NA	-1.98254	1.38343	ast.C1	LTR	SOX11	SOX11	Enhancer	rs12053114	chr2:5742431	0.00238	within_peak_2kb	rs12053114	NA	NA
chr16:57619450-57619950	NA	NA	NA	1.31865	ast.C1	NA	ADGRG1	ADGRG1	Enhancer	NA	chr16:57618724	0.1812	within_peak_2kb	rs117574204	NA	NA
chr18:59095968-59096468	2.91376	-1.67914	NA	1.13596	ast.C1	NA	SEC11C	SEC11C	Enhancer	rs7236648	chr18:59094086	0.001491	within_peak_2kb	rs7236648	NA	NA
chr1:3085744-3086244	NA	NA	NA	1.09796	ast.C1	NA	PRDM16	LINC00982	Enhancer	rs6690540	chr1:3085139	0.008394	within_peak_2kb	rs6690540	NA	NA
chr1:3085744-3086244	NA	NA	NA	1.09796	ast.C1	NA	PRDM16	LINC00982	Enhancer	rs6695131	chr1:3084360	0.009473	within_peak_2kb	rs6695131	NA	NA
chr1:3085744-3086244	NA	NA	NA	1.09796	ast.C1	NA	PRDM16	LINC00982	Enhancer	NA	chr1:3083877	0.0098	within_peak_2kb	rs760568	NA	NA
chr2:157919230-157919730	NA	NA	NA	1.07058	ast.C1	NA	UPP2	ACVR1	Enhancer	rs73966188	chr2:157920519	0.0007507	within_peak_2kb	rs73966188	NA	NA
chr2:157919230-157919730	NA	NA	NA	1.07058	ast.C1	NA	UPP2	ACVR1	Enhancer	rs57140654	chr2:157918404	0.0007519	within_peak_2kb	rs57140654	NA	NA
chr2:157919230-157919730	NA	NA	NA	1.07058	ast.C1	NA	UPP2	ACVR1	Enhancer	rs11900841	chr2:157917799	0.0007841	within_peak_2kb	rs11900841	NA	NA
chr2:157919230-157919730	NA	NA	NA	1.07058	ast.C1	NA	UPP2	ACVR1	Enhancer	rs58758538	chr2:157921257	0.0008597	within_peak_2kb	rs58758538	NA	NA
chr2:157919230-157919730	NA	NA	NA	1.07058	ast.C1	NA	UPP2	ACVR1	Enhancer	rs11904588	chr2:157918037	0.0009716	within_peak_2kb	rs11904588	NA	NA
chr2:157919230-157919730	NA	NA	NA	1.07058	ast.C1	NA	UPP2	ACVR1	Enhancer	rs73966183	chr2:157918589	0.0009721	within_peak_2kb	rs73966183	NA	NA
chr2:157919230-157919730	NA	NA	NA	1.07058	ast.C1	NA	UPP2	ACVR1	Enhancer	rs61432551	chr2:157918342	0.000975	within_peak_2kb	rs61432551	NA	NA
chr2:157919230-157919730	NA	NA	NA	1.07058	ast.C1	NA	UPP2	ACVR1	Enhancer	rs59926580	chr2:157919092	0.0009782	within_peak_2kb	rs59926580	NA	NA
chr2:157919230-157919730	NA	NA	NA	1.07058	ast.C1	NA	UPP2	ACVR1	Enhancer	rs61224617	chr2:157921682	0.001025	within_peak_2kb	rs61224617	NA	NA
chr2:157919230-157919730	NA	NA	NA	1.07058	ast.C1	NA	UPP2	ACVR1	Enhancer	rs56837182	chr2:157920361	0.001031	within_peak_2kb	rs56837182	NA	NA
chr2:157919230-157919730	NA	NA	NA	1.07058	ast.C1	NA	UPP2	ACVR1	Enhancer	rs73966189	chr2:157921482	0.00113	within_peak_2kb	rs73966189	NA	NA
chr2:157919230-157919730	NA	NA	NA	1.07058	ast.C1	NA	UPP2	ACVR1	Enhancer	rs73966187	chr2:157919620	0.001376	within_peak	NA	NA	NA
chr2:157919230-157919730	NA	NA	NA	1.07058	ast.C1	NA	UPP2	ACVR1	Enhancer	NA	chr2:157919620	0.001376	within_peak_2kb	rs73966187	NA	NA
chr2:157919230-157919730	NA	NA	NA	1.07058	ast.C1	NA	UPP2	ACVR1	Enhancer	rs60743724	chr2:157920356	0.001387	within_peak_2kb	rs60743724	NA	NA
chr2:157919230-157919730	NA	NA	NA	1.07058	ast.C1	NA	UPP2	ACVR1	Enhancer	rs73966184	chr2:157918681	0.001671	within_peak_2kb	rs73966184	NA	NA
chr2:157919230-157919730	NA	NA	NA	1.07058	ast.C1	NA	UPP2	ACVR1	Enhancer	rs73966185	chr2:157919038	0.001679	within_peak_2kb	rs73966185	NA	NA
chr5:5372606-5373106	NA	NA	NA	-1.2594	ast.C1	LTR	ICE1	ICE1	Enhancer	rs55930845	chr5:5371069	0.001552	within_peak_2kb	rs55930845	NA	NA
chr5:5372606-5373106	NA	NA	NA	-1.2594	ast.C1	LTR	ICE1	ICE1	Enhancer	rs55758531	chr5:5371150	0.001571	within_peak_2kb	rs55758531	NA	NA
chr5:5372606-5373106	NA	NA	NA	-1.2594	ast.C1	LTR	ICE1	ICE1	Enhancer	rs13172631	chr5:5371477	0.001645	within_peak_2kb	rs13172631	NA	NA
chr5:5372606-5373106	NA	NA	NA	-1.2594	ast.C1	LTR	ICE1	ICE1	Enhancer	rs16875467	chr5:5372744	0.001652	within_peak	NA	NA	NA
chr5:5372606-5373106	NA	NA	NA	-1.2594	ast.C1	LTR	ICE1	ICE1	Enhancer	NA	chr5:5372744	0.001652	within_peak_2kb	rs16875467	NA	NA
chr5:5372606-5373106	NA	NA	NA	-1.2594	ast.C1	LTR	ICE1	ICE1	Enhancer	rs55986458	chr5:5371048	0.004452	within_peak_2kb	rs55986458	NA	NA
chr5:5372606-5373106	NA	NA	NA	-1.2594	ast.C1	LTR	ICE1	ICE1	Enhancer	rs11743860	chr5:5371697	0.004579	within_peak_2kb	rs11743860	NA	NA
chr5:5372606-5373106	NA	NA	NA	-1.2594	ast.C1	LTR	ICE1	ICE1	Enhancer	rs67745304	chr5:5373766	0.004895	within_peak_2kb	rs67745304	NA	NA
chr5:5372606-5373106	NA	NA	NA	-1.2594	ast.C1	LTR	ICE1	ICE1	Enhancer	rs2964453	chr5:5374461	0.007453	within_peak_2kb	rs2964453	NA	NA
chr5:5372606-5373106	NA	NA	NA	-1.2594	ast.C1	LTR	ICE1	ICE1	Enhancer	rs2964455	chr5:5372732	0.007882	within_peak	NA	NA	NA
chr5:5372606-5373106	NA	NA	NA	-1.2594	ast.C1	LTR	ICE1	ICE1	Enhancer	NA	chr5:5372732	0.007882	within_peak_2kb	rs2964455	NA	NA
chr5:5372606-5373106	NA	NA	NA	-1.2594	ast.C1	LTR	ICE1	ICE1	Enhancer	rs2964456	chr5:5372175	0.008005	within_peak_2kb	rs2964456	NA	NA
chr5:5372606-5373106	NA	NA	NA	-1.2594	ast.C1	LTR	ICE1	ICE1	Enhancer	rs6894723	chr5:5371653	0.009756	within_peak_2kb	rs6894723	NA	NA
chr13:75905713-75906213	-1.40183	NA	NA	-1.27398	ast.C1	NA	LMO7DN-IT1	LMO7DN	Enhancer	NA	chr13:75908094	0.003539	within_peak_2kb	rs2120065	NA	NA
chr13:75905713-75906213	-1.40183	NA	NA	-1.27398	ast.C1	NA	LMO7DN-IT1	LMO7DN	Enhancer	rs7984066	chr13:75907366	0.00382	within_peak_2kb	rs7984066	NA	NA
chr1:9542260-9542760	NA	NA	NA	-1.29036	ast.C1	NA	SLC25A33	SLC25A33	Enhancer	rs7417995	chr1:9541428	0.006192	within_peak_2kb	rs7417995	NA	NA
chr1:9542260-9542760	NA	NA	NA	-1.29036	ast.C1	NA	SLC25A33	SLC25A33	Enhancer	rs12140494	chr1:9540715	0.008063	within_peak_2kb	rs12140494	NA	NA
chr2:174389586-174390086	NA	NA	2.1432	-1.29667	ast.C1	LTR	CIR1	CIR1	Enhancer	rs6735242	chr2:174390087	0.009067	within_peak_2kb	rs6735242	NA	NA
chr2:174389586-174390086	NA	NA	2.1432	-1.29667	ast.C1	LTR	CIR1	CIR1	Enhancer	rs10180988	chr2:174389556	0.009084	within_peak_2kb	rs10180988	NA	NA
chr2:174389586-174390086	NA	NA	2.1432	-1.29667	ast.C1	LTR	CIR1	CIR1	Enhancer	rs2358668	chr2:174389096	0.009103	within_peak_2kb	rs2358668	NA	NA
chr2:174389586-174390086	NA	NA	2.1432	-1.29667	ast.C1	LTR	CIR1	CIR1	Enhancer	rs2358669	chr2:174389299	0.009107	within_peak_2kb	rs2358669	NA	NA
chr13:49437631-49438131	NA	NA	NA	-1.31112	ast.C1	SINE	CAB39L	CAB39L	Enhancer	rs34976750	chr13:49439682	0.00261	within_peak_2kb	rs34976750	NA	NA
chr13:49437631-49438131	NA	NA	NA	-1.31112	ast.C1	SINE	CAB39L	CAB39L	Enhancer	NA	chr13:49435662	0.002891	within_peak_2kb	rs7330512	NA	NA
chr13:49437631-49438131	NA	NA	NA	-1.31112	ast.C1	SINE	CAB39L	CAB39L	Enhancer	rs9535244	chr13:49438271	0.002934	within_peak_2kb	rs9535244	NA	NA
chr13:49437631-49438131	NA	NA	NA	-1.31112	ast.C1	SINE	CAB39L	CAB39L	Enhancer	rs1322787	chr13:49436063	0.002951	within_peak_2kb	rs1322787	NA	NA
chr13:49437631-49438131	NA	NA	NA	-1.31112	ast.C1	SINE	CAB39L	CAB39L	Enhancer	rs7327520	chr13:49438813	0.003214	within_peak_2kb	rs7327520	NA	NA
chr13:49437631-49438131	NA	NA	NA	-1.31112	ast.C1	SINE	CAB39L	CAB39L	Enhancer	NA	chr13:49435738	0.003444	within_peak_2kb	rs9535243	NA	NA
chr13:49437631-49438131	NA	NA	NA	-1.31112	ast.C1	SINE	CAB39L	CAB39L	Enhancer	rs9316453	chr13:49439486	0.004114	within_peak_2kb	rs9316453	NA	NA
chr13:49437631-49438131	NA	NA	NA	-1.31112	ast.C1	SINE	CAB39L	CAB39L	Enhancer	rs7321670	chr13:49438234	0.004132	within_peak_2kb	rs7321670	NA	NA
chr17:16435118-16435618	NA	NA	NA	-1.34098	ast.C1	NA	LRRC75A-AS1	TRPV2	Enhancer	rs35540454	chr17:16434269	0.006218	within_peak_2kb	rs35540454	NA	NA
chr4:127657280-127657780	NA	NA	NA	-1.34844	ast.C1	DNA	INTU	INTU	Enhancer	rs62334032	chr4:127657696	0.002817	within_peak	NA	NA	NA
chr4:127657280-127657780	NA	NA	NA	-1.34844	ast.C1	DNA	INTU	INTU	Enhancer	NA	chr4:127657696	0.002817	within_peak_2kb	rs62334032	NA	NA
chr11:57233650-57234150	NA	NA	NA	-1.8197	ast.C1	NA	APLNR	APLNR	Enhancer	NA	chr11:57234426	0.009714	within_peak_2kb	rs112886081	NA	NA
chr17:4664120-4664620	NA	NA	NA	-1.83242	ast.C1	NA	ALOX15	ARRB2	Enhancer	rs111657368	chr17:4664484	0.004928	within_peak	NA	NA	NA
chr17:4664120-4664620	NA	NA	NA	-1.83242	ast.C1	NA	ALOX15	ARRB2	Enhancer	NA	chr17:4664484	0.004928	within_peak_2kb	rs111657368	NA	NA
chr6:113878828-113879328	NA	NA	NA	-1.83358	ast.C1	NA	LINC01268	MARCKS	Enhancer	rs17790535	chr6:113879944	0.003899	within_peak_2kb	rs17790535	NA	NA
chr6:113878828-113879328	NA	NA	NA	-1.83358	ast.C1	NA	LINC01268	MARCKS	Enhancer	rs72946621	chr6:113878450	0.005874	within_peak_2kb	rs72946621	NA	NA
chr8:131922724-131923224	NA	NA	NA	-1.84408	ast.C1	NA	EFR3A	EFR3A	Enhancer	rs79685424	chr8:131923133	0.002821	within_peak	NA	NA	NA
chr8:131922724-131923224	NA	NA	NA	-1.84408	ast.C1	NA	EFR3A	EFR3A	Enhancer	NA	chr8:131923133	0.002821	within_peak_2kb	rs79685424	NA	NA
chr1:8300824-8301324	NA	NA	NA	-1.99372	ast.C1	NA	SLC45A1	SLC45A1	Enhancer	rs35288526	chr1:8301560	0.005993	within_peak_2kb	rs35288526	NA	NA
chr1:8300824-8301324	NA	NA	NA	-1.99372	ast.C1	NA	SLC45A1	SLC45A1	Enhancer	rs12027657	chr1:8301252	0.006127	within_peak	NA	NA	NA
chr1:8300824-8301324	NA	NA	NA	-1.99372	ast.C1	NA	SLC45A1	SLC45A1	Enhancer	NA	chr1:8301252	0.006127	within_peak_2kb	rs12027657	NA	NA
chr1:8300824-8301324	NA	NA	NA	-1.99372	ast.C1	NA	SLC45A1	SLC45A1	Enhancer	rs4908748	chr1:8302694	0.006862	within_peak_2kb	rs4908748	NA	NA
chr1:8300824-8301324	NA	NA	NA	-1.99372	ast.C1	NA	SLC45A1	SLC45A1	Enhancer	rs1472878	chr1:8300434	0.007284	within_peak_2kb	rs1472878	NA	NA
chr1:8300824-8301324	NA	NA	NA	-1.99372	ast.C1	NA	SLC45A1	SLC45A1	Enhancer	rs11121153	chr1:8302400	0.007538	within_peak_2kb	rs11121153	NA	NA
chr1:8300824-8301324	NA	NA	NA	-1.99372	ast.C1	NA	SLC45A1	SLC45A1	Enhancer	rs2120459	chr1:8300427	0.007688	within_peak_2kb	rs2120459	NA	NA
chr2:27007122-27007622	NA	NA	NA	-2.09752	ast.C1	LTR	TMEM214	MAPRE3	Enhancer	rs12997235	chr2:27006211	0.006076	within_peak_2kb	rs12997235	NA	NA
chr2:27007122-27007622	NA	NA	NA	-2.09752	ast.C1	LTR	TMEM214	MAPRE3	Enhancer	rs4665935	chr2:27007024	0.00817	within_peak_2kb	rs4665935	NA	NA
chr2:27007122-27007622	NA	NA	NA	-2.09752	ast.C1	LTR	TMEM214	MAPRE3	Enhancer	rs2053385	chr2:27008277	0.009766	within_peak_2kb	rs2053385	NA	NA
chr4:122818638-122819138	NA	NA	NA	-2.59444	ast.C1	DNA	FGF2	FGF2	Enhancer	rs13117763	chr4:122816692	0.006377	within_peak_2kb	rs13117763	NA	NA
chr20:59020804-59021304	NA	NA	NA	-2.60835	ast.C1	NA	TUBB1	NELFCD	Enhancer	rs117490619	chr20:59019968	0.00548	within_peak_2kb	rs117490619	NA	NA
chr14:65432695-65433195	NA	NA	NA	-2.63798	ast.C1	LTR	FUT8-AS1	FUT8	Enhancer	rs61989991	chr14:65431524	0.00264	within_peak_2kb	rs61989991	NA	NA
chr15:34234108-34234608	NA	NA	2.12009	-2.84708	ast.C1	NA	EMC4	EMC4	Enhancer	rs12438953	chr15:34234623	0.009319	within_peak_2kb	rs12438953	NA	NA
chr18:45747077-45747577	NA	NA	NA	-3.58845	ast.C1	NA	SLC14A1	SLC14A1	Enhancer	NA	chr18:45749345	0.003705	within_peak_2kb	rs17142	NA	NA
chr18:45747077-45747577	NA	NA	NA	-3.58845	ast.C1	NA	SLC14A1	SLC14A1	Enhancer	NA	chr18:45748330	0.003806	within_peak_2kb	rs474270	NA	NA
chr18:45747077-45747577	NA	NA	NA	-3.58845	ast.C1	NA	SLC14A1	SLC14A1	Enhancer	rs1682392	chr18:45745194	0.004309	within_peak_2kb	rs1682392	NA	NA
chr18:45747077-45747577	NA	NA	NA	-3.58845	ast.C1	NA	SLC14A1	SLC14A1	Enhancer	rs4890588	chr18:45747329	0.004769	within_peak	NA	NA	NA
chr18:45747077-45747577	NA	NA	NA	-3.58845	ast.C1	NA	SLC14A1	SLC14A1	Enhancer	NA	chr18:45747329	0.004769	within_peak_2kb	rs4890588	NA	NA
chr18:45747077-45747577	NA	NA	NA	-3.58845	ast.C1	NA	SLC14A1	SLC14A1	Enhancer	NA	chr18:45748669	0.005461	within_peak_2kb	rs2282616	NA	NA
chr18:45747077-45747577	NA	NA	NA	-3.58845	ast.C1	NA	SLC14A1	SLC14A1	Enhancer	NA	chr18:45748785	0.005478	within_peak_2kb	rs2282615	NA	NA
chr18:45747077-45747577	NA	NA	NA	-3.58845	ast.C1	NA	SLC14A1	SLC14A1	Enhancer	rs16809	chr18:45749233	0.005802	within_peak_2kb	rs16809	NA	NA
chr19:34246416-34246916	NA	NA	NA	-3.9352	ast.C1	SINE	KIAA0355	KIAA0355	Enhancer	rs143876256	chr19:34247889	0.004932	within_peak_2kb	rs143876256	NA	NA
chr19:34246416-34246916	NA	NA	NA	-3.9352	ast.C1	SINE	KIAA0355	KIAA0355	Enhancer	rs79294491	chr19:34247383	0.005053	within_peak_2kb	rs79294491	NA	NA

[truncated: 7 more sheets: 11, 12, 13, 14, 15, 16, 17]
