# Supplementary material for: Single-nucleus epigenomic dysregulation unmasks genetic risk-associated neurodegenerative glia states
Source: Nat Commun. 2026 May 14;17:6439. doi: 10.1038/s41467-026-73007-1 (PMC13376791; doi:10.1038/s41467-026-73007-1)
Supplement: Supplementary file 5 — Source Data [file 41467_2026_73007_MOESM5_ESM.xlsx]

## Sheet: Figure 2G
Figure 2G
Celltype	Cell type–unique peaks	Dynamic peaks	Stable peaks	Fraction of dynamic peaks
ast	53827	17989	35838	0.3342
mg	79209	18104	61105	0.22856
EX	94701	30274	64427	0.31968
IN	74369	21954	52415	0.295204
odc	45266	10264	35002	0.226749
opc	34437	7051	27386	0.204751

## Sheet: Fig 2L
Figure 2L
region	dx	group	pattern	sum
PreCG	AD	AD|ASC	Down	38
PreCG	AD	AD|ASC	Up	96
PreCG	AD	AD|EX	Down	52
PreCG	AD	AD|EX	Up	66
PreCG	AD	AD|IN	Down	36
PreCG	AD	AD|IN	Up	29
PreCG	AD	AD|MG	Down	25
PreCG	AD	AD|MG	Up	21
PreCG	AD	AD|ODC	Down	54
PreCG	AD	AD|ODC	Up	12
PreCG	AD	AD|OPC	Down	14
PreCG	AD	AD|OPC	Up	26
PreCG	bvFTD	bvFTD|ASC	Down	38
PreCG	bvFTD	bvFTD|ASC	Up	75
PreCG	bvFTD	bvFTD|EX	Down	59
PreCG	bvFTD	bvFTD|EX	Up	49
PreCG	bvFTD	bvFTD|IN	Down	17
PreCG	bvFTD	bvFTD|IN	Up	18
PreCG	bvFTD	bvFTD|MG	Down	16
PreCG	bvFTD	bvFTD|MG	Up	58
PreCG	bvFTD	bvFTD|ODC	Down	50
PreCG	bvFTD	bvFTD|ODC	Up	36
PreCG	bvFTD	bvFTD|OPC	Down	26
PreCG	bvFTD	bvFTD|OPC	Up	21
PreCG	PSP_S	PSP_S|ASC	Down	48
PreCG	PSP_S	PSP_S|ASC	Up	77
PreCG	PSP_S	PSP_S|EX	Down	53
PreCG	PSP_S	PSP_S|EX	Up	26
PreCG	PSP_S	PSP_S|IN	Down	22
PreCG	PSP_S	PSP_S|IN	Up	30
PreCG	PSP_S	PSP_S|MG	Down	38
PreCG	PSP_S	PSP_S|MG	Up	17
PreCG	PSP_S	PSP_S|ODC	Down	54
PreCG	PSP_S	PSP_S|ODC	Up	19
PreCG	PSP_S	PSP_S|OPC	Down	44
PreCG	PSP_S	PSP_S|OPC	Up	10
midInsula	AD	AD|ASC	Down	38
midInsula	AD	AD|ASC	Up	108
midInsula	AD	AD|EX	Down	54
midInsula	AD	AD|EX	Up	26
midInsula	AD	AD|IN	Down	29
midInsula	AD	AD|IN	Up	21
midInsula	AD	AD|MG	Down	9
midInsula	AD	AD|MG	Up	72
midInsula	AD	AD|ODC	Down	39
midInsula	AD	AD|ODC	Up	19
midInsula	AD	AD|OPC	Down	12
midInsula	AD	AD|OPC	Up	31
midInsula	bvFTD	bvFTD|ASC	Down	115
midInsula	bvFTD	bvFTD|ASC	Up	37
midInsula	bvFTD	bvFTD|EX	Down	73
midInsula	bvFTD	bvFTD|EX	Up	16
midInsula	bvFTD	bvFTD|IN	Down	81
midInsula	bvFTD	bvFTD|IN	Up	40
midInsula	bvFTD	bvFTD|MG	Down	21
midInsula	bvFTD	bvFTD|MG	Up	25
midInsula	bvFTD	bvFTD|ODC	Down	117
midInsula	bvFTD	bvFTD|ODC	Up	26
midInsula	bvFTD	bvFTD|OPC	Down	21
midInsula	bvFTD	bvFTD|OPC	Up	16
midInsula	PSP_S	PSP_S|ASC	Down	140
midInsula	PSP_S	PSP_S|ASC	Up	58
midInsula	PSP_S	PSP_S|EX	Down	35
midInsula	PSP_S	PSP_S|EX	Up	24
midInsula	PSP_S	PSP_S|IN	Down	121
midInsula	PSP_S	PSP_S|IN	Up	13
midInsula	PSP_S	PSP_S|MG	Down	44
midInsula	PSP_S	PSP_S|MG	Up	14
midInsula	PSP_S	PSP_S|ODC	Down	57
midInsula	PSP_S	PSP_S|ODC	Up	25
midInsula	PSP_S	PSP_S|OPC	Down	43
midInsula	PSP_S	PSP_S|OPC	Up	23

## Sheet: Fig 3C
Figure 3C
ATAC cell type	QTL cell type	Peak set of Dynamic vs. Stable	OR	pval	QTLresource
ast	Astrocytes	All Peaks	1.04109	0.322117	Bryois et al
EX	Excitatory	All Peaks	0.959527	0.116935	Bryois et al
IN	Inhibitory	All Peaks	1.09978	0.00664563	Bryois et al
mg	Microglia	All Peaks	1.31341	7.42143e-11	Bryois et al
odc	Oligodendrocytes	All Peaks	1.23106	2.68497e-07	Bryois et al
opc	OPCs	All Peaks	1.25159	0.000252946	Bryois et al
ast	Astrocytes	Enh + Pro + Intronic +Exonic	1.03675	0.42749	Bryois et al
EX	Excitatory	Enh + Pro + Intronic +Exonic	0.954283	0.116848	Bryois et al
IN	Inhibitory	Enh + Pro + Intronic +Exonic	1.07703	0.0540208	Bryois et al
mg	Microglia	Enh + Pro + Intronic +Exonic	1.25379	1.97414e-06	Bryois et al
odc	Oligodendrocytes	Enh + Pro + Intronic +Exonic	1.16621	0.000474586	Bryois et al
opc	OPCs	Enh + Pro + Intronic +Exonic	1.15415	0.0406697	Bryois et al
ast	Astrocytes	CRE	1.03608	0.594216	Bryois et al
EX	Excitatory	CRE	0.984565	0.739364	Bryois et al
IN	Inhibitory	CRE	1.06557	0.311759	Bryois et al
mg	Microglia	CRE	1.20799	0.00227568	Bryois et al
odc	Oligodendrocytes	CRE	1.11333	0.107796	Bryois et al
opc	OPCs	CRE	1.24899	0.0468441	Bryois et al
ast	Astrocytes	Enhancer	1.05302	0.451349	Bryois et al
EX	Excitatory	Enhancer	0.977725	0.634911	Bryois et al
IN	Inhibitory	Enhancer	1.07336	0.272667	Bryois et al
mg	Microglia	Enhancer	1.24128	0.000755893	Bryois et al
odc	Oligodendrocytes	Enhancer	1.09219	0.201804	Bryois et al
opc	OPCs	Enhancer	1.25865	0.0475793	Bryois et al
ast	Astrocytes	All Peaks	1.15563	0.0198755	Fujita et al
EX	Excitatory	All Peaks	1.00053	0.986228	Fujita et al
IN	Inhibitory	All Peaks	1.02411	0.65691	Fujita et al
mg	Microglia	All Peaks	1.39829	0.000169386	Fujita et al
odc	Oligodendrocytes	All Peaks	1.42874	8.96048e-10	Fujita et al
opc	OPCs	All Peaks	1.28739	0.0533747	Fujita et al
ast	Astrocytes	Enh + Pro + Intronic +Exonic	1.03396	0.756745	Fujita et al
EX	Excitatory	Enh + Pro + Intronic +Exonic	1.03253	0.559423	Fujita et al
IN	Inhibitory	Enh + Pro + Intronic +Exonic	1.02856	0.745302	Fujita et al
mg	Microglia	Enh + Pro + Intronic +Exonic	1.14388	0.318143	Fujita et al
odc	Oligodendrocytes	Enh + Pro + Intronic +Exonic	1.35793	0.0020368	Fujita et al
opc	OPCs	Enh + Pro + Intronic +Exonic	1.21903	0.351572	Fujita et al
ast	Astrocytes	CRE	1.05516	0.581823	Fujita et al
EX	Excitatory	CRE	1.039	0.478534	Fujita et al
IN	Inhibitory	CRE	1.01697	0.854717	Fujita et al
mg	Microglia	CRE	1.15875	0.247307	Fujita et al
odc	Oligodendrocytes	CRE	1.338	0.00208219	Fujita et al
opc	OPCs	CRE	1.30589	0.210601	Fujita et al
ast	Astrocytes	Enhancer	1.12898	0.0719937	Fujita et al
EX	Excitatory	Enhancer	1.00403	0.910407	Fujita et al
IN	Inhibitory	Enhancer	1.01252	0.837653	Fujita et al
mg	Microglia	Enhancer	1.24882	0.0227706	Fujita et al
odc	Oligodendrocytes	Enhancer	1.37022	3.07114e-07	Fujita et al
opc	OPCs	Enhancer	1.11207	0.455569	Fujita et al

## Sheet: Fig 3F
Figure 3F
ATAC cell type	Peak set of Dynamic vs. Stable	OR	pval	`-LOG10(pval)
ast	All Peaks	0.796825	0.691083	0.16047
mg	All Peaks	2.21661	5.1042e-06	5.29207
IN	All Peaks	1.45341	0.228045	0.641979
EX	All Peaks	1.25282	0.426549	0.370031
odc	All Peaks	0.592934	0.489391	0.310344
opc	All Peaks	1.94237	0.282121	0.549564
ast	Enhancer	0.640377	0.761943	0.118077
mg	Enhancer	1.65992	0.0441883	1.35469
IN	Enhancer	2.10053	0.187789	0.726329
EX	Enhancer	0.872439	1	0
odc	Enhancer	1.88316	0.41011	0.3871
opc	Enhancer	0	1	0
ast	Enhancer + Promoter	0.526264	0.406258	0.391199
mg	Enhancer + Promoter	1.70647	0.0267372	1.57288
IN	Enhancer + Promoter	1.88888	0.218624	0.660302
EX	Enhancer + Promoter	0.87287	1	4.82164e-17
odc	Enhancer + Promoter	1.91208	0.406529	0.390908
opc	Enhancer + Promoter	0	1	0
ast	Enhancer + Promoter + Intronic + Exonic	0.733611	0.654113	0.184347
mg	Enhancer + Promoter + Intronic + Exonic	2.00083	0.000729504	3.13697
IN	Enhancer + Promoter + Intronic + Exonic	1.11603	0.700147	0.154811
EX	Enhancer + Promoter + Intronic + Exonic	1.63509	0.182975	0.737607
odc	Enhancer + Promoter + Intronic + Exonic	0.806133	1	0
opc	Enhancer + Promoter + Intronic + Exonic	0.644799	1	4.82164e-17

## Sheet: Fig 4I and SF 22
Fig 4I and Supplementary Fig 22
sampleID	group	nb	all	freq	dx
cat1_1	ast.C1	48	7052	0.680658	PSP_S
cat1_2	ast.C1	60	8366	0.717189	AD
cat1_3	ast.C1	27	11234	0.240342	bvFTD
cat1_4	ast.C1	102	5815	1.75408	Control
cat1_5	ast.C1	258	4720	5.4661	PSP_S
cat1_6	ast.C1	101	7651	1.32009	AD
cat1_7	ast.C1	61	9285	0.656974	bvFTD
cat1_8	ast.C1	20	9312	0.214777	Control
I1_1	ast.C1	30	5314	0.564546	PSP_S
I1_2	ast.C1	47	8363	0.561999	AD
I1_3	ast.C1	150	7447	2.01423	bvFTD
I1_4	ast.C1	14	7700	0.181818	Control
I1_5	ast.C1	207	9789	2.11462	PSP_S
I1_6	ast.C1	73	7971	0.91582	AD
I1_8	ast.C1	85	8613	0.98688	Control
I2_1	ast.C1	67	1714	3.90898	bvFTD
I2_2	ast.C1	20	5693	0.351309	Control
I2_3	ast.C1	127	4456	2.85009	PSP_S
I2_4	ast.C1	126	4687	2.68829	AD
I2_5	ast.C1	46	4535	1.01433	bvFTD
I2_6	ast.C1	26	5210	0.49904	Control
I2_7	ast.C1	35	2786	1.25628	PSP_S
I2_8	ast.C1	27	3575	0.755245	AD
i3_1_at	ast.C1	172	7780	2.2108	Control
i3_2_at	ast.C1	23	2633	0.873528	PSP_S
i3_3_at	ast.C1	6	2977	0.201545	AD
i3_4_at	ast.C1	88	5229	1.68292	PSP_S
i3_5_at	ast.C1	13	3668	0.354417	Control
i3_6_at	ast.C1	62	3769	1.645	PSP_S
i3_7_at	ast.C1	14	5277	0.265302	AD
i3_8_at	ast.C1	30	3822	0.784929	bvFTD
i4_1_at	ast.C1	14	6410	0.218409	PSP_S
i4_2_at	ast.C1	132	6982	1.89058	PSP_S
i4_3_at	ast.C1	49	3185	1.53846	bvFTD
i4_4_at	ast.C1	239	8800	2.71591	bvFTD
i4_5_at	ast.C1	203	7243	2.80271	PSP_S
i4_6_at	ast.C1	131	9069	1.44448	Control
i4_7_at	ast.C1	59	7384	0.799025	AD
i4_8_at	ast.C1	78	7922	0.9846	AD
i5_1	ast.C1	58	6170	0.940032	bvFTD
i5_2	ast.C1	84	7792	1.07803	PSP_S
i5_3	ast.C1	131	7039	1.86106	bvFTD
i5_4	ast.C1	32	5943	0.538449	AD
i5_5	ast.C1	138	7688	1.79501	Control
i5_7	ast.C1	138	6137	2.24866	AD
P1_1_at1_1	ast.C1	27	5882	0.459028	PSP_S
P1_2_at1_2	ast.C1	65	4381	1.48368	AD
P1_5_at1_5	ast.C1	260	8659	3.00266	PSP_S
P1_6_at1_6	ast.C1	28	5291	0.529201	AD
P1_8_at1_8	ast.C1	39	6421	0.607382	Control
P2_1_at1_3	ast.C1	73	5748	1.27001	bvFTD
P2_2_at2_8	ast.C1	66	6077	1.08606	Control
P2_3_at2_1	ast.C1	67	7789	0.860187	PSP_S
P2_4_at2_2	ast.C1	75	6998	1.07173	AD
P2_5_at2_3	ast.C1	125	11158	1.12027	bvFTD
P2_6_at2_4	ast.C1	66	8422	0.783662	Control
P2_7_at2_5	ast.C1	103	8803	1.17006	PSP_S
P2_8_at2_6	ast.C1	53	9384	0.564791	AD
P4_6_at2_7	ast.C1	142	7724	1.83843	bvFTD
P4_7_at1_4	ast.C1	56	7373	0.759528	Control
pat3_1	ast.C1	89	8617	1.03284	PSP_S
pat3_2	ast.C1	63	8144	0.773576	bvFTD
pat3_3	ast.C1	108	10208	1.05799	Control
pat3_4	ast.C1	32	9448	0.338696	bvFTD
pat3_5	ast.C1	67	6037	1.10982	AD
pat3_6	ast.C1	175	6807	2.57088	Control
pat3_7	ast.C1	183	8457	2.16389	PSP_S
pat3_8	ast.C1	234	8240	2.83981	AD
pat4_1	ast.C1	7	6993	0.1001	AD
pat4_2	ast.C1	39	6216	0.627413	AD
pat4_3	ast.C1	23	9794	0.234838	Control
pat4_4	ast.C1	81	6595	1.2282	PSP_S
pat4_5	ast.C1	195	6934	2.81223	bvFTD
pat4_6	ast.C1	133	6627	2.00694	bvFTD
pat4_7	ast.C1	35	4005	0.873908	Control
pat4_8	ast.C1	162	6943	2.33329	PSP_S
pat5_2	ast.C1	7	5430	0.128913	PSP_S
pat5_3	ast.C1	93	8142	1.14223	AD
pat5_4	ast.C1	53	7424	0.713901	PSP_S
pat5_5	ast.C1	12	5778	0.207684	Control
pat5_6	ast.C1	39	6678	0.584007	PSP_S
pat5_7	ast.C1	132	6554	2.01404	AD
pat5_8	ast.C1	82	6719	1.22042	bvFTD
RP_1_3	ast.C1	259	6403	4.04498	bvFTD
cat1_1	ast.C10	144	7052	2.04197	PSP_S
cat1_2	ast.C10	455	8366	5.43868	AD
cat1_3	ast.C10	500	11234	4.45077	bvFTD
cat1_4	ast.C10	274	5815	4.71195	Control
cat1_5	ast.C10	84	4720	1.77966	PSP_S
cat1_6	ast.C10	326	7651	4.26088	AD
cat1_7	ast.C10	533	9285	5.74044	bvFTD
cat1_8	ast.C10	488	9312	5.24055	Control
I1_1	ast.C10	169	5314	3.18028	PSP_S
I1_2	ast.C10	251	8363	3.00132	AD
I1_3	ast.C10	395	7447	5.30415	bvFTD
I1_4	ast.C10	204	7700	2.64935	Control
I1_5	ast.C10	443	9789	4.52549	PSP_S
I1_6	ast.C10	423	7971	5.30674	AD
I1_8	ast.C10	199	8613	2.31046	Control
I2_1	ast.C10	77	1714	4.49242	bvFTD
I2_2	ast.C10	149	5693	2.61725	Control
I2_3	ast.C10	71	4456	1.59336	PSP_S
I2_4	ast.C10	168	4687	3.58438	AD
I2_5	ast.C10	176	4535	3.88093	bvFTD
I2_6	ast.C10	119	5210	2.28407	Control
I2_7	ast.C10	118	2786	4.23546	PSP_S
I2_8	ast.C10	107	3575	2.99301	AD
i3_1_at	ast.C10	244	7780	3.13625	Control
i3_2_at	ast.C10	114	2633	4.32966	PSP_S
i3_3_at	ast.C10	97	2977	3.25831	AD
i3_4_at	ast.C10	198	5229	3.78657	PSP_S
i3_5_at	ast.C10	103	3668	2.80807	Control
i3_6_at	ast.C10	226	3769	5.99629	PSP_S
i3_7_at	ast.C10	98	5277	1.85712	AD
i3_8_at	ast.C10	60	3822	1.56986	bvFTD
i4_1_at	ast.C10	261	6410	4.07176	PSP_S
i4_2_at	ast.C10	164	6982	2.3489	PSP_S
i4_3_at	ast.C10	275	3185	8.63422	bvFTD
i4_4_at	ast.C10	319	8800	3.625	bvFTD
i4_5_at	ast.C10	216	7243	2.98219	PSP_S
i4_6_at	ast.C10	455	9069	5.01709	Control
i4_7_at	ast.C10	551	7384	7.46208	AD
i4_8_at	ast.C10	238	7922	3.00429	AD
i5_1	ast.C10	331	6170	5.36467	bvFTD
i5_2	ast.C10	248	7792	3.18275	PSP_S
i5_3	ast.C10	259	7039	3.6795	bvFTD
i5_4	ast.C10	147	5943	2.4735	AD
i5_5	ast.C10	320	7688	4.16233	Control
i5_7	ast.C10	154	6137	2.50937	AD
P1_1_at1_1	ast.C10	186	5882	3.16219	PSP_S
P1_2_at1_2	ast.C10	427	4381	9.74663	AD
P1_5_at1_5	ast.C10	395	8659	4.56173	PSP_S
P1_6_at1_6	ast.C10	254	5291	4.8006	AD
P1_8_at1_8	ast.C10	294	6421	4.57873	Control
P2_1_at1_3	ast.C10	357	5748	6.21086	bvFTD
P2_2_at2_8	ast.C10	458	6077	7.53661	Control
P2_3_at2_1	ast.C10	449	7789	5.76454	PSP_S
P2_4_at2_2	ast.C10	150	6998	2.14347	AD
P2_5_at2_3	ast.C10	751	11158	6.7306	bvFTD
P2_6_at2_4	ast.C10	791	8422	9.39207	Control
P2_7_at2_5	ast.C10	259	8803	2.94218	PSP_S
P2_8_at2_6	ast.C10	313	9384	3.33546	AD
P4_6_at2_7	ast.C10	305	7724	3.94873	bvFTD
P4_7_at1_4	ast.C10	366	7373	4.96406	Control
pat3_1	ast.C10	612	8617	7.10224	PSP_S
pat3_2	ast.C10	95	8144	1.1665	bvFTD
pat3_3	ast.C10	458	10208	4.48668	Control
pat3_4	ast.C10	485	9448	5.13336	bvFTD
pat3_5	ast.C10	125	6037	2.07056	AD
pat3_6	ast.C10	381	6807	5.59718	Control
pat3_7	ast.C10	356	8457	4.20953	PSP_S
pat3_8	ast.C10	263	8240	3.19175	AD
pat4_1	ast.C10	369	6993	5.27671	AD
pat4_2	ast.C10	313	6216	5.03539	AD
pat4_3	ast.C10	910	9794	9.2914	Control
pat4_4	ast.C10	122	6595	1.84989	PSP_S
pat4_5	ast.C10	260	6934	3.74964	bvFTD
pat4_6	ast.C10	275	6627	4.14969	bvFTD
pat4_7	ast.C10	236	4005	5.89263	Control
pat4_8	ast.C10	574	6943	8.26732	PSP_S
pat5_2	ast.C10	247	5430	4.5488	PSP_S
pat5_3	ast.C10	520	8142	6.38664	AD
pat5_4	ast.C10	182	7424	2.45151	PSP_S
pat5_5	ast.C10	141	5778	2.44029	Control
pat5_6	ast.C10	346	6678	5.18119	PSP_S
pat5_7	ast.C10	276	6554	4.21117	AD
pat5_8	ast.C10	195	6719	2.90222	bvFTD
RP_1_3	ast.C10	268	6403	4.18554	bvFTD
cat1_1	ast.C11	10	7052	0.141804	PSP_S
cat1_2	ast.C11	18	8366	0.215157	AD
cat1_3	ast.C11	22	11234	0.195834	bvFTD
cat1_4	ast.C11	13	5815	0.22356	Control
cat1_5	ast.C11	13	4720	0.275424	PSP_S
cat1_6	ast.C11	19	7651	0.248334	AD
cat1_7	ast.C11	26	9285	0.280022	bvFTD
cat1_8	ast.C11	22	9312	0.236254	Control
I1_1	ast.C11	2	5314	0.0376364	PSP_S
I1_2	ast.C11	12	8363	0.143489	AD
I1_3	ast.C11	23	7447	0.308849	bvFTD
I1_4	ast.C11	7	7700	0.0909091	Control
I1_5	ast.C11	20	9789	0.204311	PSP_S
I1_6	ast.C11	8	7971	0.100364	AD
I1_8	ast.C11	3	8613	0.0348311	Control
I2_1	ast.C11	5	1714	0.291715	bvFTD
I2_2	ast.C11	18	5693	0.316178	Control
I2_3	ast.C11	9	4456	0.201975	PSP_S
I2_4	ast.C11	11	4687	0.234692	AD
I2_5	ast.C11	9	4535	0.198456	bvFTD
I2_6	ast.C11	9	5210	0.172745	Control
I2_7	ast.C11	7	2786	0.251256	PSP_S
I2_8	ast.C11	9	3575	0.251748	AD
i3_1_at	ast.C11	14	7780	0.179949	Control
i3_2_at	ast.C11	5	2633	0.189897	PSP_S
i3_3_at	ast.C11	5	2977	0.167954	AD
i3_4_at	ast.C11	5	5229	0.0956206	PSP_S
i3_5_at	ast.C11	3	3668	0.0817884	Control
i3_6_at	ast.C11	5	3769	0.132661	PSP_S
i3_7_at	ast.C11	9	5277	0.170551	AD
i3_8_at	ast.C11	5	3822	0.130822	bvFTD
i4_1_at	ast.C11	4	6410	0.0624025	PSP_S
i4_2_at	ast.C11	16	6982	0.229161	PSP_S
i4_3_at	ast.C11	6	3185	0.188383	bvFTD
i4_4_at	ast.C11	25	8800	0.284091	bvFTD
i4_5_at	ast.C11	10	7243	0.138064	PSP_S
i4_6_at	ast.C11	15	9069	0.165399	Control
i4_7_at	ast.C11	6	7384	0.0812568	AD
i4_8_at	ast.C11	20	7922	0.252461	AD
i5_1	ast.C11	9	6170	0.145867	bvFTD
i5_2	ast.C11	9	7792	0.115503	PSP_S
i5_3	ast.C11	14	7039	0.198892	bvFTD
i5_4	ast.C11	5	5943	0.0841326	AD
i5_5	ast.C11	10	7688	0.130073	Control
i5_7	ast.C11	16	6137	0.260714	AD
P1_1_at1_1	ast.C11	6	5882	0.102006	PSP_S
P1_2_at1_2	ast.C11	1	4381	0.0228258	AD
P1_5_at1_5	ast.C11	9	8659	0.103938	PSP_S
P1_6_at1_6	ast.C11	9	5291	0.1701	AD
P1_8_at1_8	ast.C11	15	6421	0.233608	Control
P2_1_at1_3	ast.C11	13	5748	0.226166	bvFTD
P2_2_at2_8	ast.C11	24	6077	0.394932	Control
P2_3_at2_1	ast.C11	11	7789	0.141225	PSP_S
P2_4_at2_2	ast.C11	16	6998	0.228637	AD
P2_5_at2_3	ast.C11	19	11158	0.170281	bvFTD
P2_6_at2_4	ast.C11	26	8422	0.308715	Control
P2_7_at2_5	ast.C11	16	8803	0.181756	PSP_S
P2_8_at2_6	ast.C11	18	9384	0.191816	AD
P4_6_at2_7	ast.C11	16	7724	0.207147	bvFTD
P4_7_at1_4	ast.C11	9	7373	0.122067	Control
pat3_1	ast.C11	15	8617	0.174075	PSP_S
pat3_2	ast.C11	18	8144	0.221022	bvFTD
pat3_3	ast.C11	22	10208	0.215517	Control
pat3_4	ast.C11	20	9448	0.211685	bvFTD
pat3_5	ast.C11	10	6037	0.165645	AD
pat3_6	ast.C11	16	6807	0.235052	Control
pat3_7	ast.C11	20	8457	0.23649	PSP_S
pat3_8	ast.C11	16	8240	0.194175	AD
pat4_1	ast.C11	13	6993	0.1859	AD
pat4_2	ast.C11	12	6216	0.19305	AD
pat4_3	ast.C11	23	9794	0.234838	Control
pat4_4	ast.C11	13	6595	0.197119	PSP_S
pat4_5	ast.C11	6	6934	0.0865301	bvFTD
pat4_6	ast.C11	14	6627	0.211257	bvFTD
pat4_7	ast.C11	10	4005	0.249688	Control
pat4_8	ast.C11	24	6943	0.345672	PSP_S
pat5_2	ast.C11	3	5430	0.0552486	PSP_S
pat5_3	ast.C11	21	8142	0.257922	AD
pat5_4	ast.C11	2	7424	0.0269397	PSP_S
pat5_5	ast.C11	5	5778	0.0865351	Control
pat5_6	ast.C11	8	6678	0.119796	PSP_S
pat5_7	ast.C11	17	6554	0.259384	AD
pat5_8	ast.C11	9	6719	0.133949	bvFTD
RP_1_3	ast.C11	13	6403	0.20303	bvFTD
cat1_1	ast.C2	87	7052	1.23369	PSP_S
cat1_2	ast.C2	127	8366	1.51805	AD
cat1_3	ast.C2	44	11234	0.391668	bvFTD
cat1_4	ast.C2	9	5815	0.154772	Control
cat1_5	ast.C2	27	4720	0.572034	PSP_S
cat1_6	ast.C2	7	7651	0.0914913	AD
cat1_7	ast.C2	162	9285	1.74475	bvFTD
cat1_8	ast.C2	25	9312	0.268471	Control
I1_1	ast.C2	20	5314	0.376364	PSP_S
I1_2	ast.C2	68	8363	0.813105	AD
I1_3	ast.C2	43	7447	0.577414	bvFTD
I1_4	ast.C2	67	7700	0.87013	Control
I1_5	ast.C2	50	9789	0.510777	PSP_S
I1_6	ast.C2	44	7971	0.552001	AD
I1_8	ast.C2	66	8613	0.766284	Control
I2_1	ast.C2	2	1714	0.116686	bvFTD
I2_2	ast.C2	21	5693	0.368874	Control
I2_3	ast.C2	23	4456	0.516158	PSP_S
I2_4	ast.C2	24	4687	0.512055	AD
I2_5	ast.C2	22	4535	0.485116	bvFTD
I2_6	ast.C2	28	5210	0.537428	Control
I2_7	ast.C2	19	2786	0.681981	PSP_S
I2_8	ast.C2	15	3575	0.41958	AD
i3_1_at	ast.C2	64	7780	0.822622	Control
i3_2_at	ast.C2	2	2633	0.075959	PSP_S
i3_3_at	ast.C2	4	2977	0.134363	AD
i3_4_at	ast.C2	12	5229	0.229489	PSP_S
i3_5_at	ast.C2	20	3668	0.545256	Control
i3_6_at	ast.C2	40	3769	1.06129	PSP_S
i3_7_at	ast.C2	21	5277	0.397953	AD
i3_8_at	ast.C2	3	3822	0.0784929	bvFTD
i4_1_at	ast.C2	19	6410	0.296412	PSP_S
i4_2_at	ast.C2	50	6982	0.716127	PSP_S
i4_3_at	ast.C2	20	3185	0.627943	bvFTD
i4_4_at	ast.C2	38	8800	0.431818	bvFTD
i4_5_at	ast.C2	42	7243	0.57987	PSP_S
i4_6_at	ast.C2	62	9069	0.683648	Control
i4_7_at	ast.C2	42	7384	0.568797	AD
i4_8_at	ast.C2	32	7922	0.403938	AD
i5_1	ast.C2	93	6170	1.50729	bvFTD
i5_2	ast.C2	11	7792	0.14117	PSP_S
i5_3	ast.C2	38	7039	0.539849	bvFTD
i5_4	ast.C2	44	5943	0.740367	AD
i5_5	ast.C2	40	7688	0.520291	Control
i5_7	ast.C2	73	6137	1.18951	AD
P1_1_at1_1	ast.C2	35	5882	0.595036	PSP_S
P1_2_at1_2	ast.C2	50	4381	1.14129	AD
P1_5_at1_5	ast.C2	72	8659	0.831505	PSP_S
P1_6_at1_6	ast.C2	26	5291	0.4914	AD
P1_8_at1_8	ast.C2	55	6421	0.856564	Control
P2_1_at1_3	ast.C2	61	5748	1.06124	bvFTD
P2_2_at2_8	ast.C2	104	6077	1.71137	Control
P2_3_at2_1	ast.C2	194	7789	2.49069	PSP_S
P2_4_at2_2	ast.C2	66	6998	0.943127	AD
P2_5_at2_3	ast.C2	208	11158	1.86413	bvFTD
P2_6_at2_4	ast.C2	92	8422	1.09238	Control
P2_7_at2_5	ast.C2	110	8803	1.24957	PSP_S
P2_8_at2_6	ast.C2	106	9384	1.12958	AD
P4_6_at2_7	ast.C2	117	7724	1.51476	bvFTD
P4_7_at1_4	ast.C2	116	7373	1.57331	Control
pat3_1	ast.C2	166	8617	1.92642	PSP_S
pat3_2	ast.C2	54	8144	0.663065	bvFTD
pat3_3	ast.C2	145	10208	1.42045	Control
pat3_4	ast.C2	23	9448	0.243438	bvFTD
pat3_5	ast.C2	158	6037	2.61719	AD
pat3_6	ast.C2	60	6807	0.881446	Control
pat3_7	ast.C2	215	8457	2.54227	PSP_S
pat3_8	ast.C2	141	8240	1.71117	AD
pat4_1	ast.C2	26	6993	0.3718	AD
pat4_2	ast.C2	39	6216	0.627413	AD
pat4_3	ast.C2	63	9794	0.643251	Control
pat4_4	ast.C2	91	6595	1.37983	PSP_S
pat4_5	ast.C2	28	6934	0.403807	bvFTD
pat4_6	ast.C2	101	6627	1.52407	bvFTD
pat4_7	ast.C2	40	4005	0.998752	Control
pat4_8	ast.C2	27	6943	0.388881	PSP_S
pat5_2	ast.C2	22	5430	0.405157	PSP_S
pat5_3	ast.C2	122	8142	1.4984	AD
pat5_4	ast.C2	24	7424	0.323276	PSP_S
pat5_5	ast.C2	38	5778	0.657667	Control
pat5_6	ast.C2	29	6678	0.434262	PSP_S
pat5_7	ast.C2	129	6554	1.96826	AD
pat5_8	ast.C2	42	6719	0.625093	bvFTD
RP_1_3	ast.C2	142	6403	2.21771	bvFTD
cat1_1	ast.C3	17	7052	0.241066	PSP_S
cat1_2	ast.C3	38	8366	0.454219	AD
cat1_3	ast.C3	22	11234	0.195834	bvFTD
cat1_4	ast.C3	19	5815	0.326741	Control
cat1_5	ast.C3	15	4720	0.317797	PSP_S
cat1_6	ast.C3	46	7651	0.601229	AD
cat1_7	ast.C3	26	9285	0.280022	bvFTD
cat1_8	ast.C3	58	9312	0.622852	Control
I1_1	ast.C3	13	5314	0.244637	PSP_S
I1_2	ast.C3	36	8363	0.430468	AD
I1_3	ast.C3	41	7447	0.550557	bvFTD
I1_4	ast.C3	18	7700	0.233766	Control
I1_5	ast.C3	18	9789	0.18388	PSP_S
I1_6	ast.C3	15	7971	0.188182	AD
I1_8	ast.C3	32	8613	0.371531	Control
I2_1	ast.C3	3	1714	0.175029	bvFTD
I2_2	ast.C3	15	5693	0.263481	Control
I2_3	ast.C3	7	4456	0.157092	PSP_S
I2_4	ast.C3	25	4687	0.53339	AD
I2_5	ast.C3	18	4535	0.396913	bvFTD
I2_6	ast.C3	17	5210	0.326296	Control
I2_7	ast.C3	10	2786	0.358938	PSP_S
I2_8	ast.C3	30	3575	0.839161	AD
i3_1_at	ast.C3	43	7780	0.552699	Control
i3_2_at	ast.C3	5	2633	0.189897	PSP_S
i3_3_at	ast.C3	6	2977	0.201545	AD
i3_4_at	ast.C3	11	5229	0.210365	PSP_S
i3_5_at	ast.C3	7	3668	0.19084	Control
i3_6_at	ast.C3	19	3769	0.504112	PSP_S
i3_7_at	ast.C3	14	5277	0.265302	AD
i3_8_at	ast.C3	3	3822	0.0784929	bvFTD
i4_1_at	ast.C3	10	6410	0.156006	PSP_S
i4_2_at	ast.C3	18	6982	0.257806	PSP_S
i4_3_at	ast.C3	6	3185	0.188383	bvFTD
i4_4_at	ast.C3	30	8800	0.340909	bvFTD
i4_5_at	ast.C3	29	7243	0.400387	PSP_S
i4_6_at	ast.C3	16	9069	0.176425	Control
i4_7_at	ast.C3	22	7384	0.297941	AD
i4_8_at	ast.C3	66	7922	0.833123	AD
i5_1	ast.C3	31	6170	0.502431	bvFTD
i5_2	ast.C3	15	7792	0.192505	PSP_S
i5_3	ast.C3	23	7039	0.326751	bvFTD
i5_4	ast.C3	26	5943	0.437489	AD
i5_5	ast.C3	24	7688	0.312175	Control
i5_7	ast.C3	21	6137	0.342187	AD
P1_1_at1_1	ast.C3	12	5882	0.204012	PSP_S
P1_2_at1_2	ast.C3	18	4381	0.410865	AD
P1_5_at1_5	ast.C3	21	8659	0.242522	PSP_S
P1_6_at1_6	ast.C3	9	5291	0.1701	AD
P1_8_at1_8	ast.C3	16	6421	0.249182	Control
P2_1_at1_3	ast.C3	30	5748	0.521921	bvFTD
P2_2_at2_8	ast.C3	22	6077	0.362021	Control
P2_3_at2_1	ast.C3	36	7789	0.46219	PSP_S
P2_4_at2_2	ast.C3	24	6998	0.342955	AD
P2_5_at2_3	ast.C3	31	11158	0.277828	bvFTD
P2_6_at2_4	ast.C3	26	8422	0.308715	Control
P2_7_at2_5	ast.C3	75	8803	0.851982	PSP_S
P2_8_at2_6	ast.C3	52	9384	0.554135	AD
P4_6_at2_7	ast.C3	41	7724	0.530813	bvFTD
P4_7_at1_4	ast.C3	57	7373	0.773091	Control
pat3_1	ast.C3	61	8617	0.707903	PSP_S
pat3_2	ast.C3	73	8144	0.896365	bvFTD
pat3_3	ast.C3	26	10208	0.254702	Control
pat3_4	ast.C3	7	9448	0.0740898	bvFTD
pat3_5	ast.C3	50	6037	0.828226	AD
pat3_6	ast.C3	33	6807	0.484795	Control
pat3_7	ast.C3	51	8457	0.603051	PSP_S
pat3_8	ast.C3	49	8240	0.59466	AD
pat4_1	ast.C3	16	6993	0.2288	AD
pat4_2	ast.C3	17	6216	0.273488	AD
pat4_3	ast.C3	19	9794	0.193996	Control
pat4_4	ast.C3	28	6595	0.424564	PSP_S
pat4_5	ast.C3	17	6934	0.245169	bvFTD
pat4_6	ast.C3	37	6627	0.558322	bvFTD
pat4_7	ast.C3	33	4005	0.82397	Control
pat4_8	ast.C3	39	6943	0.561717	PSP_S
pat5_2	ast.C3	9	5430	0.165746	PSP_S
pat5_3	ast.C3	56	8142	0.687792	AD
pat5_4	ast.C3	10	7424	0.134698	PSP_S
pat5_5	ast.C3	10	5778	0.17307	Control
pat5_6	ast.C3	15	6678	0.224618	PSP_S
pat5_7	ast.C3	36	6554	0.549283	AD
pat5_8	ast.C3	20	6719	0.297663	bvFTD
RP_1_3	ast.C3	48	6403	0.749649	bvFTD
cat1_1	ast.C4	36	7052	0.510493	PSP_S
cat1_2	ast.C4	33	8366	0.394454	AD
cat1_3	ast.C4	66	11234	0.587502	bvFTD
cat1_4	ast.C4	147	5815	2.52794	Control
cat1_5	ast.C4	149	4720	3.15678	PSP_S
cat1_6	ast.C4	137	7651	1.79062	AD
cat1_7	ast.C4	88	9285	0.947765	bvFTD
cat1_8	ast.C4	55	9312	0.590636	Control
I1_1	ast.C4	37	5314	0.696274	PSP_S
I1_2	ast.C4	44	8363	0.526127	AD
I1_3	ast.C4	116	7447	1.55767	bvFTD
I1_4	ast.C4	27	7700	0.350649	Control
I1_5	ast.C4	124	9789	1.26673	PSP_S
I1_6	ast.C4	40	7971	0.501819	AD
I1_8	ast.C4	55	8613	0.63857	Control
I2_1	ast.C4	47	1714	2.74212	bvFTD
I2_2	ast.C4	41	5693	0.720183	Control
I2_3	ast.C4	114	4456	2.55835	PSP_S
I2_4	ast.C4	121	4687	2.58161	AD
I2_5	ast.C4	45	4535	0.992282	bvFTD
I2_6	ast.C4	38	5210	0.729367	Control
I2_7	ast.C4	31	2786	1.11271	PSP_S
I2_8	ast.C4	89	3575	2.48951	AD
i3_1_at	ast.C4	99	7780	1.27249	Control
i3_2_at	ast.C4	19	2633	0.72161	PSP_S
i3_3_at	ast.C4	39	2977	1.31004	AD
i3_4_at	ast.C4	73	5229	1.39606	PSP_S
i3_5_at	ast.C4	18	3668	0.490731	Control
i3_6_at	ast.C4	37	3769	0.981693	PSP_S
i3_7_at	ast.C4	12	5277	0.227402	AD
i3_8_at	ast.C4	9	3822	0.235479	bvFTD
i4_1_at	ast.C4	33	6410	0.514821	PSP_S
i4_2_at	ast.C4	126	6982	1.80464	PSP_S
i4_3_at	ast.C4	28	3185	0.879121	bvFTD
i4_4_at	ast.C4	262	8800	2.97727	bvFTD
i4_5_at	ast.C4	120	7243	1.65677	PSP_S
i4_6_at	ast.C4	102	9069	1.12471	Control
i4_7_at	ast.C4	54	7384	0.731311	AD
i4_8_at	ast.C4	130	7922	1.641	AD
i5_1	ast.C4	54	6170	0.875203	bvFTD
i5_2	ast.C4	56	7792	0.718686	PSP_S
i5_3	ast.C4	53	7039	0.752948	bvFTD
i5_4	ast.C4	69	5943	1.16103	AD
i5_5	ast.C4	106	7688	1.37877	Control
i5_7	ast.C4	89	6137	1.45022	AD
P1_1_at1_1	ast.C4	11	5882	0.187011	PSP_S
P1_2_at1_2	ast.C4	53	4381	1.20977	AD
P1_5_at1_5	ast.C4	163	8659	1.88243	PSP_S
P1_6_at1_6	ast.C4	17	5291	0.3213	AD
P1_8_at1_8	ast.C4	25	6421	0.389347	Control
P2_1_at1_3	ast.C4	100	5748	1.73974	bvFTD
P2_2_at2_8	ast.C4	41	6077	0.674675	Control
P2_3_at2_1	ast.C4	39	7789	0.500706	PSP_S
P2_4_at2_2	ast.C4	38	6998	0.543012	AD
P2_5_at2_3	ast.C4	96	11158	0.860369	bvFTD
P2_6_at2_4	ast.C4	27	8422	0.320589	Control
P2_7_at2_5	ast.C4	139	8803	1.57901	PSP_S
P2_8_at2_6	ast.C4	44	9384	0.468883	AD
P4_6_at2_7	ast.C4	110	7724	1.42413	bvFTD
P4_7_at1_4	ast.C4	42	7373	0.569646	Control
pat3_1	ast.C4	43	8617	0.499014	PSP_S
pat3_2	ast.C4	109	8144	1.33841	bvFTD
pat3_3	ast.C4	95	10208	0.930643	Control
pat3_4	ast.C4	8	9448	0.084674	bvFTD
pat3_5	ast.C4	104	6037	1.72271	AD
pat3_6	ast.C4	82	6807	1.20464	Control
pat3_7	ast.C4	222	8457	2.62504	PSP_S
pat3_8	ast.C4	185	8240	2.24515	AD
pat4_1	ast.C4	9	6993	0.1287	AD
pat4_2	ast.C4	36	6216	0.579151	AD
pat4_3	ast.C4	37	9794	0.377782	Control
pat4_4	ast.C4	67	6595	1.01592	PSP_S
pat4_5	ast.C4	96	6934	1.38448	bvFTD
pat4_6	ast.C4	83	6627	1.25245	bvFTD
pat4_7	ast.C4	39	4005	0.973783	Control
pat4_8	ast.C4	119	6943	1.71396	PSP_S
pat5_2	ast.C4	17	5430	0.313076	PSP_S
pat5_3	ast.C4	75	8142	0.92115	AD
pat5_4	ast.C4	22	7424	0.296336	PSP_S
pat5_5	ast.C4	11	5778	0.190377	Control
pat5_6	ast.C4	44	6678	0.65888	PSP_S
pat5_7	ast.C4	107	6554	1.63259	AD
pat5_8	ast.C4	114	6719	1.69668	bvFTD
RP_1_3	ast.C4	207	6403	3.23286	bvFTD
cat1_1	ast.C5	64	7052	0.907544	PSP_S
cat1_2	ast.C5	203	8366	2.42649	AD
cat1_3	ast.C5	243	11234	2.16308	bvFTD
cat1_4	ast.C5	280	5815	4.81513	Control
cat1_5	ast.C5	51	4720	1.08051	PSP_S
cat1_6	ast.C5	303	7651	3.96027	AD
cat1_7	ast.C5	85	9285	0.915455	bvFTD
cat1_8	ast.C5	201	9312	2.15851	Control
I1_1	ast.C5	102	5314	1.91946	PSP_S
I1_2	ast.C5	358	8363	4.28076	AD
I1_3	ast.C5	323	7447	4.33732	bvFTD
I1_4	ast.C5	207	7700	2.68831	Control
I1_5	ast.C5	314	9789	3.20768	PSP_S
I1_6	ast.C5	139	7971	1.74382	AD
I1_8	ast.C5	146	8613	1.69511	Control
I2_1	ast.C5	65	1714	3.7923	bvFTD
I2_2	ast.C5	116	5693	2.03759	Control
I2_3	ast.C5	48	4456	1.0772	PSP_S
I2_4	ast.C5	85	4687	1.81353	AD
I2_5	ast.C5	151	4535	3.32966	bvFTD
I2_6	ast.C5	94	5210	1.80422	Control
I2_7	ast.C5	81	2786	2.90739	PSP_S
I2_8	ast.C5	80	3575	2.23776	AD
i3_1_at	ast.C5	118	7780	1.51671	Control
i3_2_at	ast.C5	150	2633	5.69692	PSP_S
i3_3_at	ast.C5	87	2977	2.92241	AD
i3_4_at	ast.C5	132	5229	2.52438	PSP_S
i3_5_at	ast.C5	50	3668	1.36314	Control
i3_6_at	ast.C5	119	3769	3.15734	PSP_S
i3_7_at	ast.C5	131	5277	2.48247	AD
i3_8_at	ast.C5	31	3822	0.811094	bvFTD
i4_1_at	ast.C5	143	6410	2.23089	PSP_S
i4_2_at	ast.C5	160	6982	2.29161	PSP_S
i4_3_at	ast.C5	192	3185	6.02826	bvFTD
i4_4_at	ast.C5	225	8800	2.55682	bvFTD
i4_5_at	ast.C5	173	7243	2.38851	PSP_S
i4_6_at	ast.C5	132	9069	1.45551	Control
i4_7_at	ast.C5	314	7384	4.25244	AD
i4_8_at	ast.C5	221	7922	2.7897	AD
i5_1	ast.C5	85	6170	1.37763	bvFTD
i5_2	ast.C5	148	7792	1.89938	PSP_S
i5_3	ast.C5	111	7039	1.57693	bvFTD
i5_4	ast.C5	129	5943	2.17062	AD
i5_5	ast.C5	148	7688	1.92508	Control
i5_7	ast.C5	152	6137	2.47678	AD
P1_1_at1_1	ast.C5	65	5882	1.10507	PSP_S
P1_2_at1_2	ast.C5	112	4381	2.55649	AD
P1_5_at1_5	ast.C5	201	8659	2.32128	PSP_S
P1_6_at1_6	ast.C5	45	5291	0.850501	AD
P1_8_at1_8	ast.C5	46	6421	0.716399	Control
P2_1_at1_3	ast.C5	105	5748	1.82672	bvFTD
P2_2_at2_8	ast.C5	65	6077	1.06961	Control
P2_3_at2_1	ast.C5	79	7789	1.01425	PSP_S
P2_4_at2_2	ast.C5	81	6998	1.15747	AD
P2_5_at2_3	ast.C5	241	11158	2.15989	bvFTD
P2_6_at2_4	ast.C5	89	8422	1.05676	Control
P2_7_at2_5	ast.C5	153	8803	1.73804	PSP_S
P2_8_at2_6	ast.C5	158	9384	1.68372	AD
P4_6_at2_7	ast.C5	94	7724	1.21699	bvFTD
P4_7_at1_4	ast.C5	66	7373	0.895158	Control
pat3_1	ast.C5	171	8617	1.98445	PSP_S
pat3_2	ast.C5	185	8144	2.27161	bvFTD
pat3_3	ast.C5	107	10208	1.0482	Control
pat3_4	ast.C5	157	9448	1.66173	bvFTD
pat3_5	ast.C5	121	6037	2.00431	AD
pat3_6	ast.C5	60	6807	0.881446	Control
pat3_7	ast.C5	154	8457	1.82098	PSP_S
pat3_8	ast.C5	83	8240	1.00728	AD
pat4_1	ast.C5	75	6993	1.0725	AD
pat4_2	ast.C5	112	6216	1.8018	AD
pat4_3	ast.C5	143	9794	1.46008	Control
pat4_4	ast.C5	39	6595	0.591357	PSP_S
pat4_5	ast.C5	87	6934	1.25469	bvFTD
pat4_6	ast.C5	67	6627	1.01102	bvFTD
pat4_7	ast.C5	78	4005	1.94757	Control
pat4_8	ast.C5	413	6943	5.94844	PSP_S
pat5_2	ast.C5	57	5430	1.04972	PSP_S
pat5_3	ast.C5	131	8142	1.60894	AD
pat5_4	ast.C5	58	7424	0.78125	PSP_S
pat5_5	ast.C5	33	5778	0.571132	Control
pat5_6	ast.C5	104	6678	1.55735	PSP_S
pat5_7	ast.C5	74	6554	1.12908	AD
pat5_8	ast.C5	96	6719	1.42878	bvFTD
RP_1_3	ast.C5	106	6403	1.65547	bvFTD
cat1_1	ast.C7	6	7052	0.0850822	PSP_S
cat1_2	ast.C7	27	8366	0.322735	AD
cat1_3	ast.C7	18	11234	0.160228	bvFTD
cat1_4	ast.C7	16	5815	0.27515	Control
cat1_5	ast.C7	10	4720	0.211864	PSP_S
cat1_6	ast.C7	17	7651	0.222193	AD
cat1_7	ast.C7	17	9285	0.183091	bvFTD
cat1_8	ast.C7	17	9312	0.18256	Control
I1_1	ast.C7	5	5314	0.0940911	PSP_S
I1_2	ast.C7	20	8363	0.239149	AD
I1_3	ast.C7	24	7447	0.322277	bvFTD
I1_4	ast.C7	23	7700	0.298701	Control
I1_5	ast.C7	58	9789	0.592502	PSP_S
I1_6	ast.C7	24	7971	0.301091	AD
I1_8	ast.C7	18	8613	0.208986	Control
I2_1	ast.C7	6	1714	0.350058	bvFTD
I2_2	ast.C7	19	5693	0.333743	Control
I2_3	ast.C7	5	4456	0.112208	PSP_S
I2_4	ast.C7	12	4687	0.256027	AD
I2_5	ast.C7	14	4535	0.30871	bvFTD
I2_6	ast.C7	7	5210	0.134357	Control
I2_7	ast.C7	5	2786	0.179469	PSP_S
I2_8	ast.C7	5	3575	0.13986	AD
i3_1_at	ast.C7	21	7780	0.269923	Control
i3_2_at	ast.C7	8	2633	0.303836	PSP_S
i3_3_at	ast.C7	14	2977	0.470272	AD
i3_4_at	ast.C7	15	5229	0.286862	PSP_S
i3_5_at	ast.C7	8	3668	0.218103	Control
i3_6_at	ast.C7	9	3769	0.23879	PSP_S
i3_7_at	ast.C7	16	5277	0.303203	AD
i3_8_at	ast.C7	4	3822	0.104657	bvFTD
i4_1_at	ast.C7	12	6410	0.187207	PSP_S
i4_2_at	ast.C7	18	6982	0.257806	PSP_S
i4_3_at	ast.C7	24	3185	0.753532	bvFTD
i4_4_at	ast.C7	17	8800	0.193182	bvFTD
i4_5_at	ast.C7	9	7243	0.124258	PSP_S
i4_6_at	ast.C7	39	9069	0.430036	Control
i4_7_at	ast.C7	36	7384	0.487541	AD
i4_8_at	ast.C7	24	7922	0.302954	AD
i5_1	ast.C7	27	6170	0.437601	bvFTD
i5_2	ast.C7	31	7792	0.397844	PSP_S
i5_3	ast.C7	9	7039	0.127859	bvFTD
i5_4	ast.C7	4	5943	0.0673061	AD
i5_5	ast.C7	25	7688	0.325182	Control
i5_7	ast.C7	23	6137	0.374776	AD
P1_1_at1_1	ast.C7	12	5882	0.204012	PSP_S
P1_2_at1_2	ast.C7	13	4381	0.296736	AD
P1_5_at1_5	ast.C7	59	8659	0.681372	PSP_S
P1_6_at1_6	ast.C7	12	5291	0.2268	AD
P1_8_at1_8	ast.C7	23	6421	0.3582	Control
P2_1_at1_3	ast.C7	26	5748	0.452331	bvFTD
P2_2_at2_8	ast.C7	26	6077	0.427843	Control
P2_3_at2_1	ast.C7	14	7789	0.179741	PSP_S
P2_4_at2_2	ast.C7	10	6998	0.142898	AD
P2_5_at2_3	ast.C7	43	11158	0.385374	bvFTD
P2_6_at2_4	ast.C7	67	8422	0.795536	Control
P2_7_at2_5	ast.C7	7	8803	0.0795183	PSP_S
P2_8_at2_6	ast.C7	14	9384	0.14919	AD
P4_6_at2_7	ast.C7	38	7724	0.491973	bvFTD
P4_7_at1_4	ast.C7	13	7373	0.176319	Control
pat3_1	ast.C7	9	8617	0.104445	PSP_S
pat3_2	ast.C7	13	8144	0.159627	bvFTD
pat3_3	ast.C7	32	10208	0.31348	Control
pat3_4	ast.C7	18	9448	0.190517	bvFTD
pat3_5	ast.C7	7	6037	0.115952	AD
pat3_6	ast.C7	46	6807	0.675775	Control
pat3_7	ast.C7	9	8457	0.106421	PSP_S
pat3_8	ast.C7	12	8240	0.145631	AD
pat4_1	ast.C7	5	6993	0.0715001	AD
pat4_2	ast.C7	8	6216	0.1287	AD
pat4_3	ast.C7	41	9794	0.418624	Control
pat4_4	ast.C7	16	6595	0.242608	PSP_S
pat4_5	ast.C7	24	6934	0.346121	bvFTD
pat4_6	ast.C7	24	6627	0.362155	bvFTD
pat4_7	ast.C7	1	4005	0.0249688	Control
pat4_8	ast.C7	63	6943	0.907389	PSP_S
pat5_2	ast.C7	3	5430	0.0552486	PSP_S
pat5_3	ast.C7	56	8142	0.687792	AD
pat5_4	ast.C7	16	7424	0.215517	PSP_S
pat5_5	ast.C7	9	5778	0.155763	Control
pat5_6	ast.C7	17	6678	0.254567	PSP_S
pat5_7	ast.C7	7	6554	0.106805	AD
pat5_8	ast.C7	8	6719	0.119065	bvFTD
RP_1_3	ast.C7	18	6403	0.281118	bvFTD
cat1_1	ast.C8	153	7052	2.1696	PSP_S
cat1_2	ast.C8	225	8366	2.68946	AD
cat1_3	ast.C8	582	11234	5.1807	bvFTD
cat1_4	ast.C8	49	5815	0.842648	Control
cat1_5	ast.C8	25	4720	0.529661	PSP_S
cat1_6	ast.C8	123	7651	1.60763	AD
cat1_7	ast.C8	432	9285	4.65267	bvFTD
cat1_8	ast.C8	466	9312	5.0043	Control
I1_1	ast.C8	71	5314	1.33609	PSP_S
I1_2	ast.C8	194	8363	2.31974	AD
I1_3	ast.C8	184	7447	2.47079	bvFTD
I1_4	ast.C8	168	7700	2.18182	Control
I1_5	ast.C8	194	9789	1.98182	PSP_S
I1_6	ast.C8	141	7971	1.76891	AD
I1_8	ast.C8	110	8613	1.27714	Control
I2_1	ast.C8	71	1714	4.14236	bvFTD
I2_2	ast.C8	164	5693	2.88073	Control
I2_3	ast.C8	54	4456	1.21185	PSP_S
I2_4	ast.C8	123	4687	2.62428	AD
I2_5	ast.C8	96	4535	2.11687	bvFTD
I2_6	ast.C8	126	5210	2.41843	Control
I2_7	ast.C8	76	2786	2.72793	PSP_S
I2_8	ast.C8	90	3575	2.51748	AD
i3_1_at	ast.C8	108	7780	1.38817	Control
i3_2_at	ast.C8	35	2633	1.32928	PSP_S
i3_3_at	ast.C8	78	2977	2.62009	AD
i3_4_at	ast.C8	60	5229	1.14745	PSP_S
i3_5_at	ast.C8	193	3668	5.26172	Control
i3_6_at	ast.C8	118	3769	3.1308	PSP_S
i3_7_at	ast.C8	106	5277	2.00872	AD
i3_8_at	ast.C8	77	3822	2.01465	bvFTD
i4_1_at	ast.C8	242	6410	3.77535	PSP_S
i4_2_at	ast.C8	163	6982	2.33457	PSP_S
i4_3_at	ast.C8	79	3185	2.48038	bvFTD
i4_4_at	ast.C8	213	8800	2.42045	bvFTD
i4_5_at	ast.C8	146	7243	2.01574	PSP_S
i4_6_at	ast.C8	244	9069	2.69048	Control
i4_7_at	ast.C8	157	7384	2.12622	AD
i4_8_at	ast.C8	167	7922	2.10805	AD
i5_1	ast.C8	259	6170	4.19773	bvFTD
i5_2	ast.C8	68	7792	0.87269	PSP_S
i5_3	ast.C8	55	7039	0.781361	bvFTD
i5_4	ast.C8	145	5943	2.43985	AD
i5_5	ast.C8	152	7688	1.97711	Control
i5_7	ast.C8	160	6137	2.60714	AD
P1_1_at1_1	ast.C8	186	5882	3.16219	PSP_S
P1_2_at1_2	ast.C8	339	4381	7.73796	AD
P1_5_at1_5	ast.C8	215	8659	2.48297	PSP_S
P1_6_at1_6	ast.C8	191	5291	3.6099	AD
P1_8_at1_8	ast.C8	262	6421	4.08036	Control
P2_1_at1_3	ast.C8	382	5748	6.64579	bvFTD
P2_2_at2_8	ast.C8	460	6077	7.56952	Control
P2_3_at2_1	ast.C8	352	7789	4.51919	PSP_S
P2_4_at2_2	ast.C8	171	6998	2.44356	AD
P2_5_at2_3	ast.C8	481	11158	4.31081	bvFTD
P2_6_at2_4	ast.C8	378	8422	4.48825	Control
P2_7_at2_5	ast.C8	265	8803	3.01034	PSP_S
P2_8_at2_6	ast.C8	205	9384	2.18457	AD
P4_6_at2_7	ast.C8	229	7724	2.96479	bvFTD
P4_7_at1_4	ast.C8	329	7373	4.46223	Control
pat3_1	ast.C8	311	8617	3.60914	PSP_S
pat3_2	ast.C8	170	8144	2.08743	bvFTD
pat3_3	ast.C8	420	10208	4.11442	Control
pat3_4	ast.C8	180	9448	1.90517	bvFTD
pat3_5	ast.C8	147	6037	2.43498	AD
pat3_6	ast.C8	147	6807	2.15954	Control
pat3_7	ast.C8	333	8457	3.93757	PSP_S
pat3_8	ast.C8	355	8240	4.30825	AD
pat4_1	ast.C8	222	6993	3.1746	AD
pat4_2	ast.C8	215	6216	3.45882	AD
pat4_3	ast.C8	317	9794	3.23668	Control
pat4_4	ast.C8	261	6595	3.95754	PSP_S
pat4_5	ast.C8	103	6934	1.48543	bvFTD
pat4_6	ast.C8	119	6627	1.79568	bvFTD
pat4_7	ast.C8	188	4005	4.69413	Control
pat4_8	ast.C8	281	6943	4.04724	PSP_S
pat5_2	ast.C8	125	5430	2.30203	PSP_S
pat5_3	ast.C8	463	8142	5.68656	AD
pat5_4	ast.C8	93	7424	1.25269	PSP_S
pat5_5	ast.C8	163	5778	2.82105	Control
pat5_6	ast.C8	269	6678	4.02815	PSP_S
pat5_7	ast.C8	224	6554	3.41776	AD
pat5_8	ast.C8	285	6719	4.2417	bvFTD
RP_1_3	ast.C8	211	6403	3.29533	bvFTD
cat1_1	ast.C9	0	7052	0	PSP_S
cat1_2	ast.C9	4	8366	0.0478126	AD
cat1_3	ast.C9	8	11234	0.0712124	bvFTD
cat1_4	ast.C9	20	5815	0.343938	Control
cat1_5	ast.C9	6	4720	0.127119	PSP_S
cat1_6	ast.C9	24	7651	0.313684	AD
cat1_7	ast.C9	16	9285	0.172321	bvFTD
cat1_8	ast.C9	91	9312	0.977234	Control
I1_1	ast.C9	1	5314	0.0188182	PSP_S
I1_2	ast.C9	11	8363	0.131532	AD
I1_3	ast.C9	2	7447	0.0268565	bvFTD
I1_4	ast.C9	10	7700	0.12987	Control
I1_5	ast.C9	23	9789	0.234958	PSP_S
I1_6	ast.C9	1	7971	0.0125455	AD
I1_8	ast.C9	7	8613	0.0812725	Control
I2_1	ast.C9	0	1714	0	bvFTD
I2_2	ast.C9	10	5693	0.175654	Control
I2_3	ast.C9	2	4456	0.0448833	PSP_S
I2_4	ast.C9	5	4687	0.106678	AD
I2_5	ast.C9	6	4535	0.132304	bvFTD
I2_6	ast.C9	7	5210	0.134357	Control
I2_7	ast.C9	3	2786	0.107681	PSP_S
I2_8	ast.C9	8	3575	0.223776	AD
i3_1_at	ast.C9	2	7780	0.0257069	Control
i3_2_at	ast.C9	8	2633	0.303836	PSP_S
i3_3_at	ast.C9	1	2977	0.0335909	AD
i3_4_at	ast.C9	4	5229	0.0764965	PSP_S
i3_5_at	ast.C9	4	3668	0.109051	Control
i3_6_at	ast.C9	11	3769	0.291855	PSP_S
i3_7_at	ast.C9	8	5277	0.151601	AD
i3_8_at	ast.C9	1	3822	0.0261643	bvFTD
i4_1_at	ast.C9	8	6410	0.124805	PSP_S
i4_2_at	ast.C9	16	6982	0.229161	PSP_S
i4_3_at	ast.C9	16	3185	0.502355	bvFTD
i4_4_at	ast.C9	7	8800	0.0795455	bvFTD
i4_5_at	ast.C9	12	7243	0.165677	PSP_S
i4_6_at	ast.C9	18	9069	0.198478	Control
i4_7_at	ast.C9	4	7384	0.0541712	AD
i4_8_at	ast.C9	8	7922	0.100985	AD
i5_1	ast.C9	16	6170	0.259319	bvFTD
i5_2	ast.C9	5	7792	0.0641684	PSP_S
i5_3	ast.C9	53	7039	0.752948	bvFTD
i5_4	ast.C9	35	5943	0.588928	AD
i5_5	ast.C9	23	7688	0.299168	Control
i5_7	ast.C9	13	6137	0.21183	AD
P1_1_at1_1	ast.C9	6	5882	0.102006	PSP_S
P1_2_at1_2	ast.C9	3	4381	0.0684775	AD
P1_5_at1_5	ast.C9	5	8659	0.0577434	PSP_S
P1_6_at1_6	ast.C9	3	5291	0.0567001	AD
P1_8_at1_8	ast.C9	49	6421	0.763121	Control
P2_1_at1_3	ast.C9	4	5748	0.0695894	bvFTD
P2_2_at2_8	ast.C9	12	6077	0.197466	Control
P2_3_at2_1	ast.C9	12	7789	0.154063	PSP_S
P2_4_at2_2	ast.C9	6	6998	0.0857388	AD
P2_5_at2_3	ast.C9	12	11158	0.107546	bvFTD
P2_6_at2_4	ast.C9	26	8422	0.308715	Control
P2_7_at2_5	ast.C9	30	8803	0.340793	PSP_S
P2_8_at2_6	ast.C9	14	9384	0.14919	AD
P4_6_at2_7	ast.C9	6	7724	0.07768	bvFTD
P4_7_at1_4	ast.C9	7	7373	0.094941	Control
pat3_1	ast.C9	5	8617	0.0580248	PSP_S
pat3_2	ast.C9	4	8144	0.0491159	bvFTD
pat3_3	ast.C9	4	10208	0.039185	Control
pat3_4	ast.C9	3	9448	0.0317528	bvFTD
pat3_5	ast.C9	13	6037	0.215339	AD
pat3_6	ast.C9	37	6807	0.543558	Control
pat3_7	ast.C9	18	8457	0.212841	PSP_S
pat3_8	ast.C9	8	8240	0.0970874	AD
pat4_1	ast.C9	3	6993	0.0429	AD
pat4_2	ast.C9	0	6216	0	AD
pat4_3	ast.C9	31	9794	0.31652	Control
pat4_4	ast.C9	2	6595	0.030326	PSP_S
pat4_5	ast.C9	1	6934	0.0144217	bvFTD
pat4_6	ast.C9	4	6627	0.0603591	bvFTD
pat4_7	ast.C9	14	4005	0.349563	Control
pat4_8	ast.C9	59	6943	0.849777	PSP_S
pat5_2	ast.C9	2	5430	0.0368324	PSP_S
pat5_3	ast.C9	12	8142	0.147384	AD
pat5_4	ast.C9	4	7424	0.0538793	PSP_S
pat5_5	ast.C9	0	5778	0	Control
pat5_6	ast.C9	4	6678	0.0598982	PSP_S
pat5_7	ast.C9	33	6554	0.503509	AD
pat5_8	ast.C9	6	6719	0.089299	bvFTD
RP_1_3	ast.C9	11	6403	0.171794	bvFTD
cat1_1	mg.C11	2	7052	0.0283607	PSP_S
cat1_2	mg.C11	0	8366	0	AD
cat1_3	mg.C11	0	11234	0	bvFTD
cat1_4	mg.C11	0	5815	0	Control
cat1_5	mg.C11	0	4720	0	PSP_S
cat1_6	mg.C11	1	7651	0.0130702	AD
cat1_7	mg.C11	4	9285	0.0430802	bvFTD
cat1_8	mg.C11	0	9312	0	Control
I1_1	mg.C11	9	5314	0.169364	PSP_S
I1_2	mg.C11	0	8363	0	AD
I1_3	mg.C11	47	7447	0.631127	bvFTD
I1_4	mg.C11	5	7700	0.0649351	Control
I1_5	mg.C11	2	9789	0.0204311	PSP_S
I1_6	mg.C11	13	7971	0.163091	AD
I1_8	mg.C11	1	8613	0.0116104	Control
I2_1	mg.C11	3	1714	0.175029	bvFTD
I2_2	mg.C11	2	5693	0.0351309	Control
I2_3	mg.C11	0	4456	0	PSP_S
I2_4	mg.C11	36	4687	0.768082	AD
I2_5	mg.C11	3	4535	0.0661521	bvFTD
I2_6	mg.C11	0	5210	0	Control
I2_7	mg.C11	0	2786	0	PSP_S
I2_8	mg.C11	0	3575	0	AD
i3_1_at	mg.C11	21	7780	0.269923	Control
i3_2_at	mg.C11	7	2633	0.265856	PSP_S
i3_3_at	mg.C11	4	2977	0.134363	AD
i3_4_at	mg.C11	19	5229	0.363358	PSP_S
i3_5_at	mg.C11	1	3668	0.0272628	Control
i3_6_at	mg.C11	17	3769	0.451048	PSP_S
i3_7_at	mg.C11	0	5277	0	AD
i3_8_at	mg.C11	48	3822	1.25589	bvFTD
i4_1_at	mg.C11	0	6410	0	PSP_S
i4_2_at	mg.C11	0	6982	0	PSP_S
i4_3_at	mg.C11	4	3185	0.125589	bvFTD
i4_4_at	mg.C11	39	8800	0.443182	bvFTD
i4_5_at	mg.C11	15	7243	0.207097	PSP_S
i4_6_at	mg.C11	16	9069	0.176425	Control
i4_7_at	mg.C11	77	7384	1.0428	AD
i4_8_at	mg.C11	1	7922	0.0126231	AD
i5_1	mg.C11	40	6170	0.648298	bvFTD
i5_2	mg.C11	12	7792	0.154004	PSP_S
i5_3	mg.C11	5	7039	0.0710328	bvFTD
i5_4	mg.C11	0	5943	0	AD
i5_5	mg.C11	35	7688	0.455255	Control
i5_7	mg.C11	21	6137	0.342187	AD
P1_1_at1_1	mg.C11	2	5882	0.034002	PSP_S
P1_2_at1_2	mg.C11	0	4381	0	AD
P1_5_at1_5	mg.C11	2	8659	0.0230974	PSP_S
P1_6_at1_6	mg.C11	13	5291	0.2457	AD
P1_8_at1_8	mg.C11	0	6421	0	Control
P2_1_at1_3	mg.C11	2	5748	0.0347947	bvFTD
P2_2_at2_8	mg.C11	2	6077	0.032911	Control
P2_3_at2_1	mg.C11	0	7789	0	PSP_S
P2_4_at2_2	mg.C11	0	6998	0	AD
P2_5_at2_3	mg.C11	0	11158	0	bvFTD
P2_6_at2_4	mg.C11	7	8422	0.0831156	Control
P2_7_at2_5	mg.C11	0	8803	0	PSP_S
P2_8_at2_6	mg.C11	0	9384	0	AD
P4_6_at2_7	mg.C11	1	7724	0.0129467	bvFTD
P4_7_at1_4	mg.C11	1	7373	0.013563	Control
pat3_1	mg.C11	0	8617	0	PSP_S
pat3_2	mg.C11	0	8144	0	bvFTD
pat3_3	mg.C11	0	10208	0	Control
pat3_4	mg.C11	4	9448	0.042337	bvFTD
pat3_5	mg.C11	0	6037	0	AD
pat3_6	mg.C11	2	6807	0.0293815	Control
pat3_7	mg.C11	0	8457	0	PSP_S
pat3_8	mg.C11	3	8240	0.0364078	AD
pat4_1	mg.C11	1	6993	0.0143	AD
pat4_2	mg.C11	2	6216	0.032175	AD
pat4_3	mg.C11	6	9794	0.061262	Control
pat4_4	mg.C11	1	6595	0.015163	PSP_S
pat4_5	mg.C11	7	6934	0.100952	bvFTD
pat4_6	mg.C11	0	6627	0	bvFTD
pat4_7	mg.C11	0	4005	0	Control
pat4_8	mg.C11	35	6943	0.504105	PSP_S
pat5_2	mg.C11	26	5430	0.478821	PSP_S
pat5_3	mg.C11	3	8142	0.036846	AD
pat5_4	mg.C11	12	7424	0.161638	PSP_S
pat5_5	mg.C11	0	5778	0	Control
pat5_6	mg.C11	3	6678	0.0449236	PSP_S
pat5_7	mg.C11	0	6554	0	AD
pat5_8	mg.C11	0	6719	0	bvFTD
RP_1_3	mg.C11	3	6403	0.046853	bvFTD
cat1_1	mg.C12	15	7052	0.212706	PSP_S
cat1_2	mg.C12	21	8366	0.251016	AD
cat1_3	mg.C12	13	11234	0.11572	bvFTD
cat1_4	mg.C12	11	5815	0.189166	Control
cat1_5	mg.C12	14	4720	0.29661	PSP_S
cat1_6	mg.C12	26	7651	0.339825	AD
cat1_7	mg.C12	20	9285	0.215401	bvFTD
cat1_8	mg.C12	23	9312	0.246993	Control
I1_1	mg.C12	27	5314	0.508092	PSP_S
I1_2	mg.C12	39	8363	0.46634	AD
I1_3	mg.C12	34	7447	0.45656	bvFTD
I1_4	mg.C12	21	7700	0.272727	Control
I1_5	mg.C12	18	9789	0.18388	PSP_S
I1_6	mg.C12	30	7971	0.376364	AD
I1_8	mg.C12	28	8613	0.32509	Control
I2_1	mg.C12	8	1714	0.466744	bvFTD
I2_2	mg.C12	9	5693	0.158089	Control
I2_3	mg.C12	7	4456	0.157092	PSP_S
I2_4	mg.C12	13	4687	0.277363	AD
I2_5	mg.C12	27	4535	0.595369	bvFTD
I2_6	mg.C12	16	5210	0.307102	Control
I2_7	mg.C12	15	2786	0.538406	PSP_S
I2_8	mg.C12	14	3575	0.391608	AD
i3_1_at	mg.C12	28	7780	0.359897	Control
i3_2_at	mg.C12	6	2633	0.227877	PSP_S
i3_3_at	mg.C12	14	2977	0.470272	AD
i3_4_at	mg.C12	6	5229	0.114745	PSP_S
i3_5_at	mg.C12	16	3668	0.436205	Control
i3_6_at	mg.C12	8	3769	0.212258	PSP_S
i3_7_at	mg.C12	22	5277	0.416904	AD
i3_8_at	mg.C12	9	3822	0.235479	bvFTD
i4_1_at	mg.C12	70	6410	1.09204	PSP_S
i4_2_at	mg.C12	19	6982	0.272128	PSP_S
i4_3_at	mg.C12	29	3185	0.910518	bvFTD
i4_4_at	mg.C12	15	8800	0.170455	bvFTD
i4_5_at	mg.C12	37	7243	0.510838	PSP_S
i4_6_at	mg.C12	73	9069	0.80494	Control
i4_7_at	mg.C12	27	7384	0.365655	AD
i4_8_at	mg.C12	60	7922	0.757384	AD
i5_1	mg.C12	44	6170	0.713128	bvFTD
i5_2	mg.C12	35	7792	0.449179	PSP_S
i5_3	mg.C12	61	7039	0.8666	bvFTD
i5_4	mg.C12	24	5943	0.403836	AD
i5_5	mg.C12	20	7688	0.260146	Control
i5_7	mg.C12	13	6137	0.21183	AD
P1_1_at1_1	mg.C12	56	5882	0.952057	PSP_S
P1_2_at1_2	mg.C12	15	4381	0.342388	AD
P1_5_at1_5	mg.C12	19	8659	0.219425	PSP_S
P1_6_at1_6	mg.C12	17	5291	0.3213	AD
P1_8_at1_8	mg.C12	18	6421	0.28033	Control
P2_1_at1_3	mg.C12	39	5748	0.678497	bvFTD
P2_2_at2_8	mg.C12	19	6077	0.312654	Control
P2_3_at2_1	mg.C12	27	7789	0.346643	PSP_S
P2_4_at2_2	mg.C12	8	6998	0.114318	AD
P2_5_at2_3	mg.C12	26	11158	0.233017	bvFTD
P2_6_at2_4	mg.C12	53	8422	0.629304	Control
P2_7_at2_5	mg.C12	16	8803	0.181756	PSP_S
P2_8_at2_6	mg.C12	26	9384	0.277067	AD
P4_6_at2_7	mg.C12	25	7724	0.323666	bvFTD
P4_7_at1_4	mg.C12	26	7373	0.352638	Control
pat3_1	mg.C12	53	8617	0.615063	PSP_S
pat3_2	mg.C12	3	8144	0.0368369	bvFTD
pat3_3	mg.C12	32	10208	0.31348	Control
pat3_4	mg.C12	41	9448	0.433954	bvFTD
pat3_5	mg.C12	7	6037	0.115952	AD
pat3_6	mg.C12	28	6807	0.411341	Control
pat3_7	mg.C12	8	8457	0.0945962	PSP_S
pat3_8	mg.C12	31	8240	0.376214	AD
pat4_1	mg.C12	35	6993	0.500501	AD
pat4_2	mg.C12	15	6216	0.241313	AD
pat4_3	mg.C12	47	9794	0.479886	Control
pat4_4	mg.C12	17	6595	0.257771	PSP_S
pat4_5	mg.C12	21	6934	0.302855	bvFTD
pat4_6	mg.C12	10	6627	0.150898	bvFTD
pat4_7	mg.C12	18	4005	0.449438	Control
pat4_8	mg.C12	31	6943	0.446493	PSP_S
pat5_2	mg.C12	31	5430	0.570902	PSP_S
pat5_3	mg.C12	64	8142	0.786048	AD
pat5_4	mg.C12	42	7424	0.565733	PSP_S
pat5_5	mg.C12	14	5778	0.242298	Control
pat5_6	mg.C12	10	6678	0.149745	PSP_S
pat5_7	mg.C12	15	6554	0.228868	AD
pat5_8	mg.C12	8	6719	0.119065	bvFTD
RP_1_3	mg.C12	15	6403	0.234265	bvFTD
cat1_1	mg.C13	100	7052	1.41804	PSP_S
cat1_2	mg.C13	210	8366	2.51016	AD
cat1_3	mg.C13	188	11234	1.67349	bvFTD
cat1_4	mg.C13	136	5815	2.33878	Control
cat1_5	mg.C13	269	4720	5.69915	PSP_S
cat1_6	mg.C13	293	7651	3.82956	AD
cat1_7	mg.C13	130	9285	1.40011	bvFTD
cat1_8	mg.C13	39	9312	0.418814	Control
I1_1	mg.C13	193	5314	3.63192	PSP_S
I1_2	mg.C13	512	8363	6.1222	AD
I1_3	mg.C13	176	7447	2.36337	bvFTD
I1_4	mg.C13	204	7700	2.64935	Control
I1_5	mg.C13	78	9789	0.796813	PSP_S
I1_6	mg.C13	102	7971	1.27964	AD
I1_8	mg.C13	221	8613	2.56589	Control
I2_1	mg.C13	41	1714	2.39207	bvFTD
I2_2	mg.C13	114	5693	2.00246	Control
I2_3	mg.C13	97	4456	2.17684	PSP_S
I2_4	mg.C13	150	4687	3.20034	AD
I2_5	mg.C13	184	4535	4.05733	bvFTD
I2_6	mg.C13	177	5210	3.39731	Control
I2_7	mg.C13	80	2786	2.8715	PSP_S
I2_8	mg.C13	235	3575	6.57343	AD
i3_1_at	mg.C13	248	7780	3.18766	Control
i3_2_at	mg.C13	100	2633	3.79795	PSP_S
i3_3_at	mg.C13	129	2977	4.33322	AD
i3_4_at	mg.C13	94	5229	1.79767	PSP_S
i3_5_at	mg.C13	174	3668	4.74373	Control
i3_6_at	mg.C13	77	3769	2.04298	PSP_S
i3_7_at	mg.C13	248	5277	4.69964	AD
i3_8_at	mg.C13	66	3822	1.72684	bvFTD
i4_1_at	mg.C13	362	6410	5.64743	PSP_S
i4_2_at	mg.C13	253	6982	3.6236	PSP_S
i4_3_at	mg.C13	42	3185	1.31868	bvFTD
i4_4_at	mg.C13	159	8800	1.80682	bvFTD
i4_5_at	mg.C13	316	7243	4.36283	PSP_S
i4_6_at	mg.C13	283	9069	3.12052	Control
i4_7_at	mg.C13	137	7384	1.85536	AD
i4_8_at	mg.C13	415	7922	5.23858	AD
i5_1	mg.C13	174	6170	2.8201	bvFTD
i5_2	mg.C13	253	7792	3.24692	PSP_S
i5_3	mg.C13	312	7039	4.43245	bvFTD
i5_4	mg.C13	229	5943	3.85327	AD
i5_5	mg.C13	135	7688	1.75598	Control
i5_7	mg.C13	87	6137	1.41763	AD
P1_1_at1_1	mg.C13	265	5882	4.50527	PSP_S
P1_2_at1_2	mg.C13	107	4381	2.44236	AD
P1_5_at1_5	mg.C13	184	8659	2.12496	PSP_S
P1_6_at1_6	mg.C13	119	5291	2.2491	AD
P1_8_at1_8	mg.C13	226	6421	3.5197	Control
P2_1_at1_3	mg.C13	153	5748	2.6618	bvFTD
P2_2_at2_8	mg.C13	104	6077	1.71137	Control
P2_3_at2_1	mg.C13	136	7789	1.74605	PSP_S
P2_4_at2_2	mg.C13	214	6998	3.05802	AD
P2_5_at2_3	mg.C13	282	11158	2.52733	bvFTD
P2_6_at2_4	mg.C13	227	8422	2.69532	Control
P2_7_at2_5	mg.C13	232	8803	2.63547	PSP_S
P2_8_at2_6	mg.C13	366	9384	3.90026	AD
P4_6_at2_7	mg.C13	138	7724	1.78664	bvFTD
P4_7_at1_4	mg.C13	224	7373	3.03811	Control
pat3_1	mg.C13	426	8617	4.94372	PSP_S
pat3_2	mg.C13	414	8144	5.0835	bvFTD
pat3_3	mg.C13	280	10208	2.74295	Control
pat3_4	mg.C13	209	9448	2.21211	bvFTD
pat3_5	mg.C13	166	6037	2.74971	AD
pat3_6	mg.C13	182	6807	2.67372	Control
pat3_7	mg.C13	161	8457	1.90375	PSP_S
pat3_8	mg.C13	163	8240	1.97816	AD
pat4_1	mg.C13	207	6993	2.9601	AD
pat4_2	mg.C13	229	6216	3.68404	AD
pat4_3	mg.C13	99	9794	1.01082	Control
pat4_4	mg.C13	199	6595	3.01744	PSP_S
pat4_5	mg.C13	168	6934	2.42284	bvFTD
pat4_6	mg.C13	124	6627	1.87113	bvFTD
pat4_7	mg.C13	122	4005	3.04619	Control
pat4_8	mg.C13	194	6943	2.79418	PSP_S
pat5_2	mg.C13	109	5430	2.00737	PSP_S
pat5_3	mg.C13	334	8142	4.10219	AD
pat5_4	mg.C13	162	7424	2.18211	PSP_S
pat5_5	mg.C13	317	5778	5.48633	Control
pat5_6	mg.C13	214	6678	3.20455	PSP_S
pat5_7	mg.C13	144	6554	2.19713	AD
pat5_8	mg.C13	153	6719	2.27712	bvFTD
RP_1_3	mg.C13	115	6403	1.79603	bvFTD
cat1_1	mg.C14	5	7052	0.0709019	PSP_S
cat1_2	mg.C14	16	8366	0.19125	AD
cat1_3	mg.C14	6	11234	0.0534093	bvFTD
cat1_4	mg.C14	8	5815	0.137575	Control
cat1_5	mg.C14	8	4720	0.169492	PSP_S
cat1_6	mg.C14	46	7651	0.601229	AD
cat1_7	mg.C14	11	9285	0.118471	bvFTD
cat1_8	mg.C14	62	9312	0.665808	Control
I1_1	mg.C14	5	5314	0.0940911	PSP_S
I1_2	mg.C14	29	8363	0.346766	AD
I1_3	mg.C14	11	7447	0.14771	bvFTD
I1_4	mg.C14	16	7700	0.207792	Control
I1_5	mg.C14	1	9789	0.0102155	PSP_S
I1_6	mg.C14	6	7971	0.0752729	AD
I1_8	mg.C14	11	8613	0.127714	Control
I2_1	mg.C14	2	1714	0.116686	bvFTD
I2_2	mg.C14	5	5693	0.0878272	Control
I2_3	mg.C14	4	4456	0.0897666	PSP_S
I2_4	mg.C14	8	4687	0.170685	AD
I2_5	mg.C14	15	4535	0.330761	bvFTD
I2_6	mg.C14	16	5210	0.307102	Control
I2_7	mg.C14	2	2786	0.0717875	PSP_S
I2_8	mg.C14	11	3575	0.307692	AD
i3_1_at	mg.C14	4	7780	0.0514139	Control
i3_2_at	mg.C14	0	2633	0	PSP_S
i3_3_at	mg.C14	6	2977	0.201545	AD
i3_4_at	mg.C14	1	5229	0.0191241	PSP_S
i3_5_at	mg.C14	6	3668	0.163577	Control
i3_6_at	mg.C14	3	3769	0.0795967	PSP_S
i3_7_at	mg.C14	16	5277	0.303203	AD
i3_8_at	mg.C14	6	3822	0.156986	bvFTD
i4_1_at	mg.C14	15	6410	0.234009	PSP_S
i4_2_at	mg.C14	23	6982	0.329419	PSP_S
i4_3_at	mg.C14	6	3185	0.188383	bvFTD
i4_4_at	mg.C14	18	8800	0.204545	bvFTD
i4_5_at	mg.C14	9	7243	0.124258	PSP_S
i4_6_at	mg.C14	16	9069	0.176425	Control
i4_7_at	mg.C14	6	7384	0.0812568	AD
i4_8_at	mg.C14	22	7922	0.277708	AD
i5_1	mg.C14	24	6170	0.388979	bvFTD
i5_2	mg.C14	7	7792	0.0898357	PSP_S
i5_3	mg.C14	15	7039	0.213098	bvFTD
i5_4	mg.C14	14	5943	0.235571	AD
i5_5	mg.C14	7	7688	0.091051	Control
i5_7	mg.C14	7	6137	0.114062	AD
P1_1_at1_1	mg.C14	15	5882	0.255015	PSP_S
P1_2_at1_2	mg.C14	8	4381	0.182607	AD
P1_5_at1_5	mg.C14	5	8659	0.0577434	PSP_S
P1_6_at1_6	mg.C14	1	5291	0.0189	AD
P1_8_at1_8	mg.C14	28	6421	0.436069	Control
P2_1_at1_3	mg.C14	8	5748	0.139179	bvFTD
P2_2_at2_8	mg.C14	14	6077	0.230377	Control
P2_3_at2_1	mg.C14	9	7789	0.115548	PSP_S
P2_4_at2_2	mg.C14	6	6998	0.0857388	AD
P2_5_at2_3	mg.C14	18	11158	0.161319	bvFTD
P2_6_at2_4	mg.C14	23	8422	0.273094	Control
P2_7_at2_5	mg.C14	9	8803	0.102238	PSP_S
P2_8_at2_6	mg.C14	14	9384	0.14919	AD
P4_6_at2_7	mg.C14	8	7724	0.103573	bvFTD
P4_7_at1_4	mg.C14	6	7373	0.081378	Control
pat3_1	mg.C14	27	8617	0.313334	PSP_S
pat3_2	mg.C14	12	8144	0.147348	bvFTD
pat3_3	mg.C14	23	10208	0.225313	Control
pat3_4	mg.C14	10	9448	0.105843	bvFTD
pat3_5	mg.C14	10	6037	0.165645	AD
pat3_6	mg.C14	10	6807	0.146908	Control
pat3_7	mg.C14	9	8457	0.106421	PSP_S
pat3_8	mg.C14	14	8240	0.169903	AD
pat4_1	mg.C14	18	6993	0.2574	AD
pat4_2	mg.C14	19	6216	0.305663	AD
pat4_3	mg.C14	3	9794	0.030631	Control
pat4_4	mg.C14	8	6595	0.121304	PSP_S
pat4_5	mg.C14	5	6934	0.0721085	bvFTD
pat4_6	mg.C14	5	6627	0.0754489	bvFTD
pat4_7	mg.C14	2	4005	0.0499376	Control
pat4_8	mg.C14	12	6943	0.172836	PSP_S
pat5_2	mg.C14	5	5430	0.092081	PSP_S
pat5_3	mg.C14	25	8142	0.30705	AD
pat5_4	mg.C14	8	7424	0.107759	PSP_S
pat5_5	mg.C14	12	5778	0.207684	Control
pat5_6	mg.C14	10	6678	0.149745	PSP_S
pat5_7	mg.C14	10	6554	0.152579	AD
pat5_8	mg.C14	1	6719	0.0148832	bvFTD
RP_1_3	mg.C14	4	6403	0.0624707	bvFTD
cat1_1	mg.C16	105	7052	1.48894	PSP_S
cat1_2	mg.C16	128	8366	1.53	AD
cat1_3	mg.C16	203	11234	1.80701	bvFTD
cat1_4	mg.C16	89	5815	1.53052	Control
cat1_5	mg.C16	183	4720	3.87712	PSP_S
cat1_6	mg.C16	351	7651	4.58764	AD
cat1_7	mg.C16	210	9285	2.26171	bvFTD
cat1_8	mg.C16	112	9312	1.20275	Control
I1_1	mg.C16	288	5314	5.41965	PSP_S
I1_2	mg.C16	358	8363	4.28076	AD
I1_3	mg.C16	359	7447	4.82073	bvFTD
I1_4	mg.C16	260	7700	3.37662	Control
I1_5	mg.C16	276	9789	2.81949	PSP_S
I1_6	mg.C16	466	7971	5.84619	AD
I1_8	mg.C16	247	8613	2.86776	Control
I2_1	mg.C16	89	1714	5.19253	bvFTD
I2_2	mg.C16	130	5693	2.28351	Control
I2_3	mg.C16	111	4456	2.49102	PSP_S
I2_4	mg.C16	309	4687	6.5927	AD
I2_5	mg.C16	242	4535	5.33627	bvFTD
I2_6	mg.C16	130	5210	2.4952	Control
I2_7	mg.C16	88	2786	3.15865	PSP_S
I2_8	mg.C16	211	3575	5.9021	AD
i3_1_at	mg.C16	315	7780	4.04884	Control
i3_2_at	mg.C16	130	2633	4.93733	PSP_S
i3_3_at	mg.C16	156	2977	5.24017	AD
i3_4_at	mg.C16	180	5229	3.44234	PSP_S
i3_5_at	mg.C16	158	3668	4.30752	Control
i3_6_at	mg.C16	213	3769	5.65137	PSP_S
i3_7_at	mg.C16	143	5277	2.70987	AD
i3_8_at	mg.C16	206	3822	5.38985	bvFTD
i4_1_at	mg.C16	436	6410	6.80187	PSP_S
i4_2_at	mg.C16	271	6982	3.88141	PSP_S
i4_3_at	mg.C16	214	3185	6.719	bvFTD
i4_4_at	mg.C16	344	8800	3.90909	bvFTD
i4_5_at	mg.C16	412	7243	5.68825	PSP_S
i4_6_at	mg.C16	576	9069	6.35131	Control
i4_7_at	mg.C16	447	7384	6.05363	AD
i4_8_at	mg.C16	395	7922	4.98611	AD
i5_1	mg.C16	370	6170	5.99676	bvFTD
i5_2	mg.C16	402	7792	5.15914	PSP_S
i5_3	mg.C16	312	7039	4.43245	bvFTD
i5_4	mg.C16	142	5943	2.38937	AD
i5_5	mg.C16	343	7688	4.4615	Control
i5_7	mg.C16	237	6137	3.86182	AD
P1_1_at1_1	mg.C16	300	5882	5.10031	PSP_S
P1_2_at1_2	mg.C16	86	4381	1.96302	AD
P1_5_at1_5	mg.C16	143	8659	1.65146	PSP_S
P1_6_at1_6	mg.C16	247	5291	4.6683	AD
P1_8_at1_8	mg.C16	155	6421	2.41395	Control
P2_1_at1_3	mg.C16	284	5748	4.94085	bvFTD
P2_2_at2_8	mg.C16	164	6077	2.6987	Control
P2_3_at2_1	mg.C16	123	7789	1.57915	PSP_S
P2_4_at2_2	mg.C16	134	6998	1.91483	AD
P2_5_at2_3	mg.C16	314	11158	2.81412	bvFTD
P2_6_at2_4	mg.C16	308	8422	3.65709	Control
P2_7_at2_5	mg.C16	135	8803	1.53357	PSP_S
P2_8_at2_6	mg.C16	273	9384	2.90921	AD
P4_6_at2_7	mg.C16	111	7724	1.43708	bvFTD
P4_7_at1_4	mg.C16	121	7373	1.64112	Control
pat3_1	mg.C16	290	8617	3.36544	PSP_S
pat3_2	mg.C16	64	8144	0.785855	bvFTD
pat3_3	mg.C16	183	10208	1.79271	Control
pat3_4	mg.C16	191	9448	2.02159	bvFTD
pat3_5	mg.C16	46	6037	0.761968	AD
pat3_6	mg.C16	218	6807	3.20259	Control
pat3_7	mg.C16	140	8457	1.65543	PSP_S
pat3_8	mg.C16	189	8240	2.29369	AD
pat4_1	mg.C16	290	6993	4.147	AD
pat4_2	mg.C16	246	6216	3.95753	AD
pat4_3	mg.C16	320	9794	3.26731	Control
pat4_4	mg.C16	145	6595	2.19864	PSP_S
pat4_5	mg.C16	262	6934	3.77848	bvFTD
pat4_6	mg.C16	78	6627	1.177	bvFTD
pat4_7	mg.C16	84	4005	2.09738	Control
pat4_8	mg.C16	518	6943	7.46075	PSP_S
pat5_2	mg.C16	262	5430	4.82505	PSP_S
pat5_3	mg.C16	450	8142	5.5269	AD
pat5_4	mg.C16	432	7424	5.81897	PSP_S
pat5_5	mg.C16	223	5778	3.85947	Control
pat5_6	mg.C16	256	6678	3.83348	PSP_S
pat5_7	mg.C16	43	6554	0.656088	AD
pat5_8	mg.C16	77	6719	1.146	bvFTD
RP_1_3	mg.C16	127	6403	1.98345	bvFTD
cat1_1	mg.C3	11	7052	0.155984	PSP_S
cat1_2	mg.C3	4	8366	0.0478126	AD
cat1_3	mg.C3	1	11234	0.00890155	bvFTD
cat1_4	mg.C3	5	5815	0.0859845	Control
cat1_5	mg.C3	5	4720	0.105932	PSP_S
cat1_6	mg.C3	13	7651	0.169912	AD
cat1_7	mg.C3	4	9285	0.0430802	bvFTD
cat1_8	mg.C3	38	9312	0.408076	Control
I1_1	mg.C3	9	5314	0.169364	PSP_S
I1_2	mg.C3	21	8363	0.251106	AD
I1_3	mg.C3	10	7447	0.134282	bvFTD
I1_4	mg.C3	7	7700	0.0909091	Control
I1_5	mg.C3	14	9789	0.143018	PSP_S
I1_6	mg.C3	22	7971	0.276001	AD
I1_8	mg.C3	30	8613	0.348311	Control
I2_1	mg.C3	1	1714	0.0583431	bvFTD
I2_2	mg.C3	9	5693	0.158089	Control
I2_3	mg.C3	3	4456	0.067325	PSP_S
I2_4	mg.C3	5	4687	0.106678	AD
I2_5	mg.C3	3	4535	0.0661521	bvFTD
I2_6	mg.C3	9	5210	0.172745	Control
I2_7	mg.C3	3	2786	0.107681	PSP_S
I2_8	mg.C3	1	3575	0.027972	AD
i3_1_at	mg.C3	45	7780	0.578406	Control
i3_2_at	mg.C3	0	2633	0	PSP_S
i3_3_at	mg.C3	0	2977	0	AD
i3_4_at	mg.C3	6	5229	0.114745	PSP_S
i3_5_at	mg.C3	5	3668	0.136314	Control
i3_6_at	mg.C3	11	3769	0.291855	PSP_S
i3_7_at	mg.C3	3	5277	0.0568505	AD
i3_8_at	mg.C3	5	3822	0.130822	bvFTD
i4_1_at	mg.C3	8	6410	0.124805	PSP_S
i4_2_at	mg.C3	17	6982	0.243483	PSP_S
i4_3_at	mg.C3	6	3185	0.188383	bvFTD
i4_4_at	mg.C3	37	8800	0.420455	bvFTD
i4_5_at	mg.C3	34	7243	0.469419	PSP_S
i4_6_at	mg.C3	10	9069	0.110266	Control
i4_7_at	mg.C3	8	7384	0.108342	AD
i4_8_at	mg.C3	25	7922	0.315577	AD
i5_1	mg.C3	50	6170	0.810373	bvFTD
i5_2	mg.C3	34	7792	0.436345	PSP_S
i5_3	mg.C3	25	7039	0.355164	bvFTD
i5_4	mg.C3	11	5943	0.185092	AD
i5_5	mg.C3	18	7688	0.234131	Control
i5_7	mg.C3	32	6137	0.521427	AD
P1_1_at1_1	mg.C3	3	5882	0.0510031	PSP_S
P1_2_at1_2	mg.C3	15	4381	0.342388	AD
P1_5_at1_5	mg.C3	17	8659	0.196328	PSP_S
P1_6_at1_6	mg.C3	1	5291	0.0189	AD
P1_8_at1_8	mg.C3	7	6421	0.109017	Control
P2_1_at1_3	mg.C3	20	5748	0.347947	bvFTD
P2_2_at2_8	mg.C3	6	6077	0.0987329	Control
P2_3_at2_1	mg.C3	37	7789	0.475029	PSP_S
P2_4_at2_2	mg.C3	13	6998	0.185767	AD
P2_5_at2_3	mg.C3	20	11158	0.179244	bvFTD
P2_6_at2_4	mg.C3	5	8422	0.0593683	Control
P2_7_at2_5	mg.C3	18	8803	0.204476	PSP_S
P2_8_at2_6	mg.C3	28	9384	0.29838	AD
P4_6_at2_7	mg.C3	14	7724	0.181253	bvFTD
P4_7_at1_4	mg.C3	60	7373	0.81378	Control
pat3_1	mg.C3	26	8617	0.301729	PSP_S
pat3_2	mg.C3	32	8144	0.392927	bvFTD
pat3_3	mg.C3	15	10208	0.146944	Control
pat3_4	mg.C3	4	9448	0.042337	bvFTD
pat3_5	mg.C3	16	6037	0.265032	AD
pat3_6	mg.C3	9	6807	0.132217	Control
pat3_7	mg.C3	22	8457	0.26014	PSP_S
pat3_8	mg.C3	26	8240	0.315534	AD
pat4_1	mg.C3	2	6993	0.0286	AD
pat4_2	mg.C3	7	6216	0.112613	AD
pat4_3	mg.C3	8	9794	0.0816827	Control
pat4_4	mg.C3	36	6595	0.545868	PSP_S
pat4_5	mg.C3	10	6934	0.144217	bvFTD
pat4_6	mg.C3	19	6627	0.286706	bvFTD
pat4_7	mg.C3	15	4005	0.374532	Control
pat4_8	mg.C3	28	6943	0.403284	PSP_S
pat5_2	mg.C3	6	5430	0.110497	PSP_S
pat5_3	mg.C3	21	8142	0.257922	AD
pat5_4	mg.C3	8	7424	0.107759	PSP_S
pat5_5	mg.C3	3	5778	0.0519211	Control
pat5_6	mg.C3	4	6678	0.0598982	PSP_S
pat5_7	mg.C3	19	6554	0.289899	AD
pat5_8	mg.C3	2	6719	0.0297663	bvFTD
RP_1_3	mg.C3	31	6403	0.484148	bvFTD
cat1_1	mg.C4	32	7052	0.453772	PSP_S
cat1_2	mg.C4	16	8366	0.19125	AD
cat1_3	mg.C4	11	11234	0.097917	bvFTD
cat1_4	mg.C4	40	5815	0.687876	Control
cat1_5	mg.C4	119	4720	2.52119	PSP_S
cat1_6	mg.C4	118	7651	1.54228	AD
cat1_7	mg.C4	21	9285	0.226171	bvFTD
cat1_8	mg.C4	28	9312	0.300687	Control
I1_1	mg.C4	35	5314	0.658638	PSP_S
I1_2	mg.C4	39	8363	0.46634	AD
I1_3	mg.C4	88	7447	1.18168	bvFTD
I1_4	mg.C4	16	7700	0.207792	Control
I1_5	mg.C4	64	9789	0.653795	PSP_S
I1_6	mg.C4	54	7971	0.677456	AD
I1_8	mg.C4	63	8613	0.731452	Control
I2_1	mg.C4	24	1714	1.40023	bvFTD
I2_2	mg.C4	15	5693	0.263481	Control
I2_3	mg.C4	52	4456	1.16697	PSP_S
I2_4	mg.C4	77	4687	1.64284	AD
I2_5	mg.C4	40	4535	0.882029	bvFTD
I2_6	mg.C4	38	5210	0.729367	Control
I2_7	mg.C4	11	2786	0.394831	PSP_S
I2_8	mg.C4	18	3575	0.503497	AD
i3_1_at	mg.C4	104	7780	1.33676	Control
i3_2_at	mg.C4	15	2633	0.569692	PSP_S
i3_3_at	mg.C4	12	2977	0.40309	AD
i3_4_at	mg.C4	88	5229	1.68292	PSP_S
i3_5_at	mg.C4	5	3668	0.136314	Control
i3_6_at	mg.C4	21	3769	0.557177	PSP_S
i3_7_at	mg.C4	32	5277	0.606405	AD
i3_8_at	mg.C4	44	3822	1.15123	bvFTD
i4_1_at	mg.C4	15	6410	0.234009	PSP_S
i4_2_at	mg.C4	88	6982	1.26038	PSP_S
i4_3_at	mg.C4	30	3185	0.941915	bvFTD
i4_4_at	mg.C4	138	8800	1.56818	bvFTD
i4_5_at	mg.C4	149	7243	2.05716	PSP_S
i4_6_at	mg.C4	84	9069	0.926232	Control
i4_7_at	mg.C4	49	7384	0.663597	AD
i4_8_at	mg.C4	136	7922	1.71674	AD
i5_1	mg.C4	40	6170	0.648298	bvFTD
i5_2	mg.C4	99	7792	1.27053	PSP_S
i5_3	mg.C4	107	7039	1.5201	bvFTD
i5_4	mg.C4	31	5943	0.521622	AD
i5_5	mg.C4	89	7688	1.15765	Control
i5_7	mg.C4	87	6137	1.41763	AD
P1_1_at1_1	mg.C4	26	5882	0.442027	PSP_S
P1_2_at1_2	mg.C4	59	4381	1.34672	AD
P1_5_at1_5	mg.C4	131	8659	1.51288	PSP_S
P1_6_at1_6	mg.C4	12	5291	0.2268	AD
P1_8_at1_8	mg.C4	28	6421	0.436069	Control
P2_1_at1_3	mg.C4	38	5748	0.6611	bvFTD
P2_2_at2_8	mg.C4	18	6077	0.296199	Control
P2_3_at2_1	mg.C4	23	7789	0.295288	PSP_S
P2_4_at2_2	mg.C4	44	6998	0.628751	AD
P2_5_at2_3	mg.C4	39	11158	0.349525	bvFTD
P2_6_at2_4	mg.C4	21	8422	0.249347	Control
P2_7_at2_5	mg.C4	59	8803	0.670226	PSP_S
P2_8_at2_6	mg.C4	34	9384	0.362319	AD
P4_6_at2_7	mg.C4	60	7724	0.7768	bvFTD
P4_7_at1_4	mg.C4	24	7373	0.325512	Control
pat3_1	mg.C4	32	8617	0.371359	PSP_S
pat3_2	mg.C4	42	8144	0.515717	bvFTD
pat3_3	mg.C4	59	10208	0.577978	Control
pat3_4	mg.C4	10	9448	0.105843	bvFTD
pat3_5	mg.C4	37	6037	0.612887	AD
pat3_6	mg.C4	110	6807	1.61598	Control
pat3_7	mg.C4	53	8457	0.6267	PSP_S
pat3_8	mg.C4	98	8240	1.18932	AD
pat4_1	mg.C4	6	6993	0.0858001	AD
pat4_2	mg.C4	48	6216	0.772201	AD
pat4_3	mg.C4	14	9794	0.142945	Control
pat4_4	mg.C4	56	6595	0.849128	PSP_S
pat4_5	mg.C4	140	6934	2.01904	bvFTD
pat4_6	mg.C4	65	6627	0.980836	bvFTD
pat4_7	mg.C4	9	4005	0.224719	Control
pat4_8	mg.C4	80	6943	1.15224	PSP_S
pat5_2	mg.C4	14	5430	0.257827	PSP_S
pat5_3	mg.C4	50	8142	0.6141	AD
pat5_4	mg.C4	59	7424	0.79472	PSP_S
pat5_5	mg.C4	25	5778	0.432676	Control
pat5_6	mg.C4	45	6678	0.673854	PSP_S
pat5_7	mg.C4	55	6554	0.839182	AD
pat5_8	mg.C4	61	6719	0.907873	bvFTD
RP_1_3	mg.C4	84	6403	1.31189	bvFTD
cat1_1	mg.C6	15	7052	0.212706	PSP_S
cat1_2	mg.C6	18	8366	0.215157	AD
cat1_3	mg.C6	1	11234	0.00890155	bvFTD
cat1_4	mg.C6	27	5815	0.464316	Control
cat1_5	mg.C6	6	4720	0.127119	PSP_S
cat1_6	mg.C6	64	7651	0.836492	AD
cat1_7	mg.C6	20	9285	0.215401	bvFTD
cat1_8	mg.C6	29	9312	0.311426	Control
I1_1	mg.C6	13	5314	0.244637	PSP_S
I1_2	mg.C6	64	8363	0.765276	AD
I1_3	mg.C6	51	7447	0.68484	bvFTD
I1_4	mg.C6	12	7700	0.155844	Control
I1_5	mg.C6	47	9789	0.480131	PSP_S
I1_6	mg.C6	37	7971	0.464183	AD
I1_8	mg.C6	40	8613	0.464414	Control
I2_1	mg.C6	10	1714	0.583431	bvFTD
I2_2	mg.C6	12	5693	0.210785	Control
I2_3	mg.C6	12	4456	0.2693	PSP_S
I2_4	mg.C6	24	4687	0.512055	AD
I2_5	mg.C6	23	4535	0.507166	bvFTD
I2_6	mg.C6	21	5210	0.403071	Control
I2_7	mg.C6	11	2786	0.394831	PSP_S
I2_8	mg.C6	14	3575	0.391608	AD
i3_1_at	mg.C6	60	7780	0.771208	Control
i3_2_at	mg.C6	2	2633	0.075959	PSP_S
i3_3_at	mg.C6	9	2977	0.302318	AD
i3_4_at	mg.C6	15	5229	0.286862	PSP_S
i3_5_at	mg.C6	2	3668	0.0545256	Control
i3_6_at	mg.C6	11	3769	0.291855	PSP_S
i3_7_at	mg.C6	30	5277	0.568505	AD
i3_8_at	mg.C6	22	3822	0.575615	bvFTD
i4_1_at	mg.C6	17	6410	0.265211	PSP_S
i4_2_at	mg.C6	29	6982	0.415354	PSP_S
i4_3_at	mg.C6	12	3185	0.376766	bvFTD
i4_4_at	mg.C6	70	8800	0.795455	bvFTD
i4_5_at	mg.C6	44	7243	0.607483	PSP_S
i4_6_at	mg.C6	50	9069	0.551329	Control
i4_7_at	mg.C6	30	7384	0.406284	AD
i4_8_at	mg.C6	138	7922	1.74198	AD
i5_1	mg.C6	27	6170	0.437601	bvFTD
i5_2	mg.C6	69	7792	0.885524	PSP_S
i5_3	mg.C6	60	7039	0.852394	bvFTD
i5_4	mg.C6	37	5943	0.622581	AD
i5_5	mg.C6	40	7688	0.520291	Control
i5_7	mg.C6	24	6137	0.391071	AD
P1_1_at1_1	mg.C6	13	5882	0.221013	PSP_S
P1_2_at1_2	mg.C6	23	4381	0.524994	AD
P1_5_at1_5	mg.C6	42	8659	0.485044	PSP_S
P1_6_at1_6	mg.C6	10	5291	0.189	AD
P1_8_at1_8	mg.C6	20	6421	0.311478	Control
P2_1_at1_3	mg.C6	22	5748	0.382742	bvFTD
P2_2_at2_8	mg.C6	12	6077	0.197466	Control
P2_3_at2_1	mg.C6	14	7789	0.179741	PSP_S
P2_4_at2_2	mg.C6	39	6998	0.557302	AD
P2_5_at2_3	mg.C6	40	11158	0.358487	bvFTD
P2_6_at2_4	mg.C6	17	8422	0.201852	Control
P2_7_at2_5	mg.C6	40	8803	0.454391	PSP_S
P2_8_at2_6	mg.C6	45	9384	0.47954	AD
P4_6_at2_7	mg.C6	40	7724	0.517866	bvFTD
P4_7_at1_4	mg.C6	10	7373	0.13563	Control
pat3_1	mg.C6	28	8617	0.324939	PSP_S
pat3_2	mg.C6	69	8144	0.84725	bvFTD
pat3_3	mg.C6	50	10208	0.489812	Control
pat3_4	mg.C6	9	9448	0.0952583	bvFTD
pat3_5	mg.C6	30	6037	0.496936	AD
pat3_6	mg.C6	46	6807	0.675775	Control
pat3_7	mg.C6	19	8457	0.224666	PSP_S
pat3_8	mg.C6	42	8240	0.509709	AD
pat4_1	mg.C6	8	6993	0.1144	AD
pat4_2	mg.C6	37	6216	0.595238	AD
pat4_3	mg.C6	10	9794	0.102103	Control
pat4_4	mg.C6	24	6595	0.363912	PSP_S
pat4_5	mg.C6	28	6934	0.403807	bvFTD
pat4_6	mg.C6	25	6627	0.377245	bvFTD
pat4_7	mg.C6	11	4005	0.274657	Control
pat4_8	mg.C6	61	6943	0.878583	PSP_S
pat5_2	mg.C6	11	5430	0.202578	PSP_S
pat5_3	mg.C6	23	8142	0.282486	AD
pat5_4	mg.C6	40	7424	0.538793	PSP_S
pat5_5	mg.C6	12	5778	0.207684	Control
pat5_6	mg.C6	23	6678	0.344414	PSP_S
pat5_7	mg.C6	43	6554	0.656088	AD
pat5_8	mg.C6	19	6719	0.28278	bvFTD
RP_1_3	mg.C6	41	6403	0.640325	bvFTD
cat1_1	mg.C7	54	7052	0.76574	PSP_S
cat1_2	mg.C7	39	8366	0.466173	AD
cat1_3	mg.C7	48	11234	0.427274	bvFTD
cat1_4	mg.C7	1	5815	0.0171969	Control
cat1_5	mg.C7	3	4720	0.0635593	PSP_S
cat1_6	mg.C7	4	7651	0.0522807	AD
cat1_7	mg.C7	42	9285	0.452342	bvFTD
cat1_8	mg.C7	64	9312	0.687285	Control
I1_1	mg.C7	21	5314	0.395183	PSP_S
I1_2	mg.C7	39	8363	0.46634	AD
I1_3	mg.C7	13	7447	0.174567	bvFTD
I1_4	mg.C7	18	7700	0.233766	Control
I1_5	mg.C7	23	9789	0.234958	PSP_S
I1_6	mg.C7	23	7971	0.288546	AD
I1_8	mg.C7	22	8613	0.255428	Control
I2_1	mg.C7	0	1714	0	bvFTD
I2_2	mg.C7	10	5693	0.175654	Control
I2_3	mg.C7	9	4456	0.201975	PSP_S
I2_4	mg.C7	19	4687	0.405377	AD
I2_5	mg.C7	9	4535	0.198456	bvFTD
I2_6	mg.C7	16	5210	0.307102	Control
I2_7	mg.C7	4	2786	0.143575	PSP_S
I2_8	mg.C7	11	3575	0.307692	AD
i3_1_at	mg.C7	21	7780	0.269923	Control
i3_2_at	mg.C7	4	2633	0.151918	PSP_S
i3_3_at	mg.C7	9	2977	0.302318	AD
i3_4_at	mg.C7	12	5229	0.229489	PSP_S
i3_5_at	mg.C7	3	3668	0.0817884	Control
i3_6_at	mg.C7	4	3769	0.106129	PSP_S
i3_7_at	mg.C7	7	5277	0.132651	AD
i3_8_at	mg.C7	5	3822	0.130822	bvFTD
i4_1_at	mg.C7	23	6410	0.358814	PSP_S
i4_2_at	mg.C7	33	6982	0.472644	PSP_S
i4_3_at	mg.C7	13	3185	0.408163	bvFTD
i4_4_at	mg.C7	21	8800	0.238636	bvFTD
i4_5_at	mg.C7	21	7243	0.289935	PSP_S
i4_6_at	mg.C7	40	9069	0.441063	Control
i4_7_at	mg.C7	37	7384	0.501083	AD
i4_8_at	mg.C7	52	7922	0.6564	AD
i5_1	mg.C7	25	6170	0.405186	bvFTD
i5_2	mg.C7	14	7792	0.179671	PSP_S
i5_3	mg.C7	14	7039	0.198892	bvFTD
i5_4	mg.C7	23	5943	0.38701	AD
i5_5	mg.C7	17	7688	0.221124	Control
i5_7	mg.C7	14	6137	0.228124	AD
P1_1_at1_1	mg.C7	33	5882	0.561034	PSP_S
P1_2_at1_2	mg.C7	43	4381	0.981511	AD
P1_5_at1_5	mg.C7	31	8659	0.358009	PSP_S
P1_6_at1_6	mg.C7	12	5291	0.2268	AD
P1_8_at1_8	mg.C7	31	6421	0.482791	Control
P2_1_at1_3	mg.C7	33	5748	0.574113	bvFTD
P2_2_at2_8	mg.C7	18	6077	0.296199	Control
P2_3_at2_1	mg.C7	30	7789	0.385159	PSP_S
P2_4_at2_2	mg.C7	21	6998	0.300086	AD
P2_5_at2_3	mg.C7	64	11158	0.573579	bvFTD
P2_6_at2_4	mg.C7	23	8422	0.273094	Control
P2_7_at2_5	mg.C7	42	8803	0.47711	PSP_S
P2_8_at2_6	mg.C7	93	9384	0.991049	AD
P4_6_at2_7	mg.C7	40	7724	0.517866	bvFTD
P4_7_at1_4	mg.C7	30	7373	0.40689	Control
pat3_1	mg.C7	93	8617	1.07926	PSP_S
pat3_2	mg.C7	34	8144	0.417485	bvFTD
pat3_3	mg.C7	31	10208	0.303683	Control
pat3_4	mg.C7	13	9448	0.137595	bvFTD
pat3_5	mg.C7	64	6037	1.06013	AD
pat3_6	mg.C7	24	6807	0.352578	Control
pat3_7	mg.C7	41	8457	0.484805	PSP_S
pat3_8	mg.C7	39	8240	0.473301	AD
pat4_1	mg.C7	24	6993	0.3432	AD
pat4_2	mg.C7	29	6216	0.466538	AD
pat4_3	mg.C7	24	9794	0.245048	Control
pat4_4	mg.C7	39	6595	0.591357	PSP_S
pat4_5	mg.C7	22	6934	0.317277	bvFTD
pat4_6	mg.C7	30	6627	0.452694	bvFTD
pat4_7	mg.C7	27	4005	0.674157	Control
pat4_8	mg.C7	15	6943	0.216045	PSP_S
pat5_2	mg.C7	18	5430	0.331492	PSP_S
pat5_3	mg.C7	72	8142	0.884304	AD
pat5_4	mg.C7	26	7424	0.350216	PSP_S
pat5_5	mg.C7	33	5778	0.571132	Control
pat5_6	mg.C7	26	6678	0.389338	PSP_S
pat5_7	mg.C7	32	6554	0.488251	AD
pat5_8	mg.C7	49	6719	0.729275	bvFTD
RP_1_3	mg.C7	20	6403	0.312354	bvFTD
cat1_1	mg.C9	5	7052	0.0709019	PSP_S
cat1_2	mg.C9	16	8366	0.19125	AD
cat1_3	mg.C9	9	11234	0.0801139	bvFTD
cat1_4	mg.C9	3	5815	0.0515907	Control
cat1_5	mg.C9	1	4720	0.0211864	PSP_S
cat1_6	mg.C9	6	7651	0.0784211	AD
cat1_7	mg.C9	9	9285	0.0969305	bvFTD
cat1_8	mg.C9	110	9312	1.18127	Control
I1_1	mg.C9	19	5314	0.357546	PSP_S
I1_2	mg.C9	41	8363	0.490255	AD
I1_3	mg.C9	17	7447	0.22828	bvFTD
I1_4	mg.C9	2	7700	0.025974	Control
I1_5	mg.C9	11	9789	0.112371	PSP_S
I1_6	mg.C9	5	7971	0.0627274	AD
I1_8	mg.C9	13	8613	0.150935	Control
I2_1	mg.C9	5	1714	0.291715	bvFTD
I2_2	mg.C9	9	5693	0.158089	Control
I2_3	mg.C9	5	4456	0.112208	PSP_S
I2_4	mg.C9	9	4687	0.19202	AD
I2_5	mg.C9	15	4535	0.330761	bvFTD
I2_6	mg.C9	15	5210	0.287908	Control
I2_7	mg.C9	16	2786	0.5743	PSP_S
I2_8	mg.C9	22	3575	0.615385	AD
i3_1_at	mg.C9	22	7780	0.282776	Control
i3_2_at	mg.C9	4	2633	0.151918	PSP_S
i3_3_at	mg.C9	7	2977	0.235136	AD
i3_4_at	mg.C9	2	5229	0.0382482	PSP_S
i3_5_at	mg.C9	8	3668	0.218103	Control
i3_6_at	mg.C9	9	3769	0.23879	PSP_S
i3_7_at	mg.C9	14	5277	0.265302	AD
i3_8_at	mg.C9	6	3822	0.156986	bvFTD
i4_1_at	mg.C9	17	6410	0.265211	PSP_S
i4_2_at	mg.C9	25	6982	0.358064	PSP_S
i4_3_at	mg.C9	8	3185	0.251177	bvFTD
i4_4_at	mg.C9	11	8800	0.125	bvFTD
i4_5_at	mg.C9	18	7243	0.248516	PSP_S
i4_6_at	mg.C9	22	9069	0.242585	Control
i4_7_at	mg.C9	11	7384	0.148971	AD
i4_8_at	mg.C9	62	7922	0.782631	AD
i5_1	mg.C9	9	6170	0.145867	bvFTD
i5_2	mg.C9	6	7792	0.0770021	PSP_S
i5_3	mg.C9	31	7039	0.440403	bvFTD
i5_4	mg.C9	18	5943	0.302877	AD
i5_5	mg.C9	14	7688	0.182102	Control
i5_7	mg.C9	17	6137	0.277008	AD
P1_1_at1_1	mg.C9	6	5882	0.102006	PSP_S
P1_2_at1_2	mg.C9	2	4381	0.0456517	AD
P1_5_at1_5	mg.C9	3	8659	0.034646	PSP_S
P1_6_at1_6	mg.C9	2	5291	0.0378	AD
P1_8_at1_8	mg.C9	4	6421	0.0622956	Control
P2_1_at1_3	mg.C9	7	5748	0.121781	bvFTD
P2_2_at2_8	mg.C9	5	6077	0.0822774	Control
P2_3_at2_1	mg.C9	17	7789	0.218257	PSP_S
P2_4_at2_2	mg.C9	5	6998	0.071449	AD
P2_5_at2_3	mg.C9	12	11158	0.107546	bvFTD
P2_6_at2_4	mg.C9	29	8422	0.344336	Control
P2_7_at2_5	mg.C9	4	8803	0.0454391	PSP_S
P2_8_at2_6	mg.C9	10	9384	0.106564	AD
P4_6_at2_7	mg.C9	7	7724	0.0906266	bvFTD
P4_7_at1_4	mg.C9	10	7373	0.13563	Control
pat3_1	mg.C9	7	8617	0.0812348	PSP_S
pat3_2	mg.C9	9	8144	0.110511	bvFTD
pat3_3	mg.C9	22	10208	0.215517	Control
pat3_4	mg.C9	10	9448	0.105843	bvFTD
pat3_5	mg.C9	6	6037	0.0993871	AD
pat3_6	mg.C9	9	6807	0.132217	Control
pat3_7	mg.C9	14	8457	0.165543	PSP_S
pat3_8	mg.C9	4	8240	0.0485437	AD
pat4_1	mg.C9	19	6993	0.2717	AD
pat4_2	mg.C9	2	6216	0.032175	AD
pat4_3	mg.C9	5	9794	0.0510517	Control
pat4_4	mg.C9	13	6595	0.197119	PSP_S
pat4_5	mg.C9	10	6934	0.144217	bvFTD
pat4_6	mg.C9	6	6627	0.0905387	bvFTD
pat4_7	mg.C9	6	4005	0.149813	Control
pat4_8	mg.C9	32	6943	0.460896	PSP_S
pat5_2	mg.C9	3	5430	0.0552486	PSP_S
pat5_3	mg.C9	23	8142	0.282486	AD
pat5_4	mg.C9	8	7424	0.107759	PSP_S
pat5_5	mg.C9	4	5778	0.0692281	Control
pat5_6	mg.C9	11	6678	0.16472	PSP_S
pat5_7	mg.C9	7	6554	0.106805	AD
pat5_8	mg.C9	17	6719	0.253014	bvFTD
RP_1_3	mg.C9	4	6403	0.0624707	bvFTD
cat1_1	neu.C1	10	7052	0.141804	PSP_S
cat1_2	neu.C1	25	8366	0.298829	AD
cat1_3	neu.C1	14	11234	0.124622	bvFTD
cat1_4	neu.C1	9	5815	0.154772	Control
cat1_5	neu.C1	2	4720	0.0423729	PSP_S
cat1_6	neu.C1	3	7651	0.0392106	AD
cat1_7	neu.C1	22	9285	0.236941	bvFTD
cat1_8	neu.C1	12	9312	0.128866	Control
I1_1	neu.C1	1	5314	0.0188182	PSP_S
I1_2	neu.C1	13	8363	0.155447	AD
I1_3	neu.C1	15	7447	0.201423	bvFTD
I1_4	neu.C1	4	7700	0.0519481	Control
I1_5	neu.C1	17	9789	0.173664	PSP_S
I1_6	neu.C1	12	7971	0.150546	AD
I1_8	neu.C1	5	8613	0.0580518	Control
I2_1	neu.C1	1	1714	0.0583431	bvFTD
I2_2	neu.C1	4	5693	0.0702617	Control
I2_3	neu.C1	3	4456	0.067325	PSP_S
I2_4	neu.C1	7	4687	0.149349	AD
I2_5	neu.C1	11	4535	0.242558	bvFTD
I2_6	neu.C1	5	5210	0.0959693	Control
I2_7	neu.C1	5	2786	0.179469	PSP_S
I2_8	neu.C1	3	3575	0.0839161	AD
i3_1_at	neu.C1	6	7780	0.0771208	Control
i3_2_at	neu.C1	1	2633	0.0379795	PSP_S
i3_3_at	neu.C1	2	2977	0.0671817	AD
i3_4_at	neu.C1	4	5229	0.0764965	PSP_S
i3_5_at	neu.C1	0	3668	0	Control
i3_6_at	neu.C1	8	3769	0.212258	PSP_S
i3_7_at	neu.C1	11	5277	0.208452	AD
i3_8_at	neu.C1	14	3822	0.3663	bvFTD
i4_1_at	neu.C1	3	6410	0.0468019	PSP_S
i4_2_at	neu.C1	52	6982	0.744772	PSP_S
i4_3_at	neu.C1	16	3185	0.502355	bvFTD
i4_4_at	neu.C1	9	8800	0.102273	bvFTD
i4_5_at	neu.C1	16	7243	0.220903	PSP_S
i4_6_at	neu.C1	32	9069	0.35285	Control
i4_7_at	neu.C1	32	7384	0.433369	AD
i4_8_at	neu.C1	14	7922	0.176723	AD
i5_1	neu.C1	15	6170	0.243112	bvFTD
i5_2	neu.C1	8	7792	0.102669	PSP_S
i5_3	neu.C1	14	7039	0.198892	bvFTD
i5_4	neu.C1	11	5943	0.185092	AD
i5_5	neu.C1	12	7688	0.156087	Control
i5_7	neu.C1	13	6137	0.21183	AD
P1_1_at1_1	neu.C1	14	5882	0.238014	PSP_S
P1_2_at1_2	neu.C1	7	4381	0.159781	AD
P1_5_at1_5	neu.C1	60	8659	0.692921	PSP_S
P1_6_at1_6	neu.C1	6	5291	0.1134	AD
P1_8_at1_8	neu.C1	28	6421	0.436069	Control
P2_1_at1_3	neu.C1	44	5748	0.765484	bvFTD
P2_2_at2_8	neu.C1	37	6077	0.608853	Control
P2_3_at2_1	neu.C1	13	7789	0.166902	PSP_S
P2_4_at2_2	neu.C1	13	6998	0.185767	AD
P2_5_at2_3	neu.C1	31	11158	0.277828	bvFTD
P2_6_at2_4	neu.C1	43	8422	0.510568	Control
P2_7_at2_5	neu.C1	13	8803	0.147677	PSP_S
P2_8_at2_6	neu.C1	11	9384	0.117221	AD
P4_6_at2_7	neu.C1	71	7724	0.919213	bvFTD
P4_7_at1_4	neu.C1	18	7373	0.244134	Control
pat3_1	neu.C1	18	8617	0.208889	PSP_S
pat3_2	neu.C1	21	8144	0.257859	bvFTD
pat3_3	neu.C1	110	10208	1.07759	Control
pat3_4	neu.C1	39	9448	0.412786	bvFTD
pat3_5	neu.C1	8	6037	0.132516	AD
pat3_6	neu.C1	35	6807	0.514177	Control
pat3_7	neu.C1	41	8457	0.484805	PSP_S
pat3_8	neu.C1	93	8240	1.12864	AD
pat4_1	neu.C1	16	6993	0.2288	AD
pat4_2	neu.C1	21	6216	0.337838	AD
pat4_3	neu.C1	22	9794	0.224627	Control
pat4_4	neu.C1	72	6595	1.09174	PSP_S
pat4_5	neu.C1	27	6934	0.389386	bvFTD
pat4_6	neu.C1	66	6627	0.995926	bvFTD
pat4_7	neu.C1	2	4005	0.0499376	Control
pat4_8	neu.C1	25	6943	0.360075	PSP_S
pat5_2	neu.C1	5	5430	0.092081	PSP_S
pat5_3	neu.C1	99	8142	1.21592	AD
pat5_4	neu.C1	9	7424	0.121228	PSP_S
pat5_5	neu.C1	29	5778	0.501904	Control
pat5_6	neu.C1	24	6678	0.359389	PSP_S
pat5_7	neu.C1	34	6554	0.518767	AD
pat5_8	neu.C1	31	6719	0.461378	bvFTD
RP_1_3	neu.C1	33	6403	0.515383	bvFTD
cat1_1	neu.C10	107	7052	1.5173	PSP_S
cat1_2	neu.C10	151	8366	1.80492	AD
cat1_3	neu.C10	93	11234	0.827844	bvFTD
cat1_4	neu.C10	25	5815	0.429923	Control
cat1_5	neu.C10	26	4720	0.550847	PSP_S
cat1_6	neu.C10	14	7651	0.182983	AD
cat1_7	neu.C10	142	9285	1.52935	bvFTD
cat1_8	neu.C10	99	9312	1.06314	Control
I1_1	neu.C10	29	5314	0.545728	PSP_S
I1_2	neu.C10	97	8363	1.15987	AD
I1_3	neu.C10	82	7447	1.10111	bvFTD
I1_4	neu.C10	40	7700	0.519481	Control
I1_5	neu.C10	92	9789	0.93983	PSP_S
I1_6	neu.C10	82	7971	1.02873	AD
I1_8	neu.C10	34	8613	0.394752	Control
I2_1	neu.C10	15	1714	0.875146	bvFTD
I2_2	neu.C10	31	5693	0.544528	Control
I2_3	neu.C10	44	4456	0.987433	PSP_S
I2_4	neu.C10	33	4687	0.704075	AD
I2_5	neu.C10	28	4535	0.61742	bvFTD
I2_6	neu.C10	44	5210	0.84453	Control
I2_7	neu.C10	40	2786	1.43575	PSP_S
I2_8	neu.C10	11	3575	0.307692	AD
i3_1_at	neu.C10	61	7780	0.784062	Control
i3_2_at	neu.C10	2	2633	0.075959	PSP_S
i3_3_at	neu.C10	28	2977	0.940544	AD
i3_4_at	neu.C10	21	5229	0.401606	PSP_S
i3_5_at	neu.C10	4	3668	0.109051	Control
i3_6_at	neu.C10	28	3769	0.742903	PSP_S
i3_7_at	neu.C10	19	5277	0.360053	AD
i3_8_at	neu.C10	83	3822	2.17164	bvFTD
i4_1_at	neu.C10	13	6410	0.202808	PSP_S
i4_2_at	neu.C10	231	6982	3.30851	PSP_S
i4_3_at	neu.C10	90	3185	2.82575	bvFTD
i4_4_at	neu.C10	48	8800	0.545455	bvFTD
i4_5_at	neu.C10	45	7243	0.62129	PSP_S
i4_6_at	neu.C10	195	9069	2.15018	Control
i4_7_at	neu.C10	167	7384	2.26165	AD
i4_8_at	neu.C10	99	7922	1.24968	AD
i5_1	neu.C10	87	6170	1.41005	bvFTD
i5_2	neu.C10	100	7792	1.28337	PSP_S
i5_3	neu.C10	42	7039	0.596676	bvFTD
i5_4	neu.C10	47	5943	0.790846	AD
i5_5	neu.C10	78	7688	1.01457	Control
i5_7	neu.C10	88	6137	1.43393	AD
P1_1_at1_1	neu.C10	116	5882	1.97212	PSP_S
P1_2_at1_2	neu.C10	47	4381	1.07281	AD
P1_5_at1_5	neu.C10	329	8659	3.79951	PSP_S
P1_6_at1_6	neu.C10	38	5291	0.718201	AD
P1_8_at1_8	neu.C10	141	6421	2.19592	Control
P2_1_at1_3	neu.C10	314	5748	5.46277	bvFTD
P2_2_at2_8	neu.C10	250	6077	4.11387	Control
P2_3_at2_1	neu.C10	116	7789	1.48928	PSP_S
P2_4_at2_2	neu.C10	165	6998	2.35782	AD
P2_5_at2_3	neu.C10	295	11158	2.64384	bvFTD
P2_6_at2_4	neu.C10	424	8422	5.03443	Control
P2_7_at2_5	neu.C10	118	8803	1.34045	PSP_S
P2_8_at2_6	neu.C10	105	9384	1.11893	AD
P4_6_at2_7	neu.C10	422	7724	5.46349	bvFTD
P4_7_at1_4	neu.C10	80	7373	1.08504	Control
pat3_1	neu.C10	120	8617	1.3926	PSP_S
pat3_2	neu.C10	104	8144	1.27701	bvFTD
pat3_3	neu.C10	630	10208	6.17163	Control
pat3_4	neu.C10	227	9448	2.40262	bvFTD
pat3_5	neu.C10	65	6037	1.07669	AD
pat3_6	neu.C10	197	6807	2.89408	Control
pat3_7	neu.C10	294	8457	3.47641	PSP_S
pat3_8	neu.C10	459	8240	5.57039	AD
pat4_1	neu.C10	146	6993	2.0878	AD
pat4_2	neu.C10	175	6216	2.81532	AD
pat4_3	neu.C10	316	9794	3.22647	Control
pat4_4	neu.C10	393	6595	5.95906	PSP_S
pat4_5	neu.C10	180	6934	2.5959	bvFTD
pat4_6	neu.C10	306	6627	4.61747	bvFTD
pat4_7	neu.C10	3	4005	0.0749064	Control
pat4_8	neu.C10	118	6943	1.69955	PSP_S
pat5_2	neu.C10	65	5430	1.19705	PSP_S
pat5_3	neu.C10	651	8142	7.99558	AD
pat5_4	neu.C10	82	7424	1.10453	PSP_S
pat5_5	neu.C10	171	5778	2.9595	Control
pat5_6	neu.C10	124	6678	1.85684	PSP_S
pat5_7	neu.C10	154	6554	2.34971	AD
pat5_8	neu.C10	187	6719	2.78315	bvFTD
RP_1_3	neu.C10	354	6403	5.52866	bvFTD
cat1_1	neu.C11	298	7052	4.22575	PSP_S
cat1_2	neu.C11	105	8366	1.25508	AD
cat1_3	neu.C11	201	11234	1.78921	bvFTD
cat1_4	neu.C11	85	5815	1.46174	Control
cat1_5	neu.C11	231	4720	4.89407	PSP_S
cat1_6	neu.C11	49	7651	0.640439	AD
cat1_7	neu.C11	83	9285	0.893915	bvFTD
cat1_8	neu.C11	79	9312	0.848368	Control
I1_1	neu.C11	80	5314	1.50546	PSP_S
I1_2	neu.C11	199	8363	2.37953	AD
I1_3	neu.C11	112	7447	1.50396	bvFTD
I1_4	neu.C11	134	7700	1.74026	Control
I1_5	neu.C11	68	9789	0.694657	PSP_S
I1_6	neu.C11	106	7971	1.32982	AD
I1_8	neu.C11	174	8613	2.0202	Control
I2_1	neu.C11	4	1714	0.233372	bvFTD
I2_2	neu.C11	169	5693	2.96856	Control
I2_3	neu.C11	147	4456	3.29892	PSP_S
I2_4	neu.C11	93	4687	1.98421	AD
I2_5	neu.C11	72	4535	1.58765	bvFTD
I2_6	neu.C11	51	5210	0.978887	Control
I2_7	neu.C11	96	2786	3.4458	PSP_S
I2_8	neu.C11	52	3575	1.45455	AD
i3_1_at	neu.C11	73	7780	0.938303	Control
i3_2_at	neu.C11	18	2633	0.683631	PSP_S
i3_3_at	neu.C11	55	2977	1.8475	AD
i3_4_at	neu.C11	179	5229	3.42322	PSP_S
i3_5_at	neu.C11	49	3668	1.33588	Control
i3_6_at	neu.C11	16	3769	0.424516	PSP_S
i3_7_at	neu.C11	72	5277	1.36441	AD
i3_8_at	neu.C11	35	3822	0.915751	bvFTD
i4_1_at	neu.C11	195	6410	3.04212	PSP_S
i4_2_at	neu.C11	135	6982	1.93354	PSP_S
i4_3_at	neu.C11	73	3185	2.29199	bvFTD
i4_4_at	neu.C11	61	8800	0.693182	bvFTD
i4_5_at	neu.C11	52	7243	0.717935	PSP_S
i4_6_at	neu.C11	224	9069	2.46995	Control
i4_7_at	neu.C11	128	7384	1.73348	AD
i4_8_at	neu.C11	151	7922	1.90608	AD
i5_1	neu.C11	35	6170	0.567261	bvFTD
i5_2	neu.C11	43	7792	0.551848	PSP_S
i5_3	neu.C11	103	7039	1.46328	bvFTD
i5_4	neu.C11	99	5943	1.66583	AD
i5_5	neu.C11	92	7688	1.19667	Control
i5_7	neu.C11	42	6137	0.684373	AD
P1_1_at1_1	neu.C11	131	5882	2.22713	PSP_S
P1_2_at1_2	neu.C11	109	4381	2.48802	AD
P1_5_at1_5	neu.C11	383	8659	4.42314	PSP_S
P1_6_at1_6	neu.C11	73	5291	1.3797	AD
P1_8_at1_8	neu.C11	50	6421	0.778695	Control
P2_1_at1_3	neu.C11	30	5748	0.521921	bvFTD
P2_2_at2_8	neu.C11	24	6077	0.394932	Control
P2_3_at2_1	neu.C11	114	7789	1.4636	PSP_S
P2_4_at2_2	neu.C11	151	6998	2.15776	AD
P2_5_at2_3	neu.C11	130	11158	1.16508	bvFTD
P2_6_at2_4	neu.C11	99	8422	1.17549	Control
P2_7_at2_5	neu.C11	419	8803	4.75974	PSP_S
P2_8_at2_6	neu.C11	324	9384	3.45269	AD
P4_6_at2_7	neu.C11	222	7724	2.87416	bvFTD
P4_7_at1_4	neu.C11	62	7373	0.840906	Control
pat3_1	neu.C11	7	8617	0.0812348	PSP_S
pat3_2	neu.C11	197	8144	2.41896	bvFTD
pat3_3	neu.C11	99	10208	0.969828	Control
pat3_4	neu.C11	282	9448	2.98476	bvFTD
pat3_5	neu.C11	292	6037	4.83684	AD
pat3_6	neu.C11	121	6807	1.77758	Control
pat3_7	neu.C11	152	8457	1.79733	PSP_S
pat3_8	neu.C11	98	8240	1.18932	AD
pat4_1	neu.C11	19	6993	0.2717	AD
pat4_2	neu.C11	212	6216	3.41055	AD
pat4_3	neu.C11	158	9794	1.61323	Control
pat4_4	neu.C11	77	6595	1.16755	PSP_S
pat4_5	neu.C11	131	6934	1.88924	bvFTD
pat4_6	neu.C11	110	6627	1.65988	bvFTD
pat4_7	neu.C11	30	4005	0.749064	Control
pat4_8	neu.C11	36	6943	0.518508	PSP_S
pat5_2	neu.C11	63	5430	1.16022	PSP_S
pat5_3	neu.C11	67	8142	0.822894	AD
pat5_4	neu.C11	169	7424	2.2764	PSP_S
pat5_5	neu.C11	69	5778	1.19418	Control
pat5_6	neu.C11	143	6678	2.14136	PSP_S
pat5_7	neu.C11	120	6554	1.83094	AD
pat5_8	neu.C11	122	6719	1.81575	bvFTD
RP_1_3	neu.C11	150	6403	2.34265	bvFTD
cat1_1	neu.C12	366	7052	5.19002	PSP_S
cat1_2	neu.C12	209	8366	2.49821	AD
cat1_3	neu.C12	375	11234	3.33808	bvFTD
cat1_4	neu.C12	34	5815	0.584695	Control
cat1_5	neu.C12	42	4720	0.889831	PSP_S
cat1_6	neu.C12	25	7651	0.326755	AD
cat1_7	neu.C12	261	9285	2.81099	bvFTD
cat1_8	neu.C12	218	9312	2.34107	Control
I1_1	neu.C12	356	5314	6.69928	PSP_S
I1_2	neu.C12	438	8363	5.23736	AD
I1_3	neu.C12	252	7447	3.38391	bvFTD
I1_4	neu.C12	363	7700	4.71429	Control
I1_5	neu.C12	305	9789	3.11574	PSP_S
I1_6	neu.C12	174	7971	2.18291	AD
I1_8	neu.C12	395	8613	4.58609	Control
I2_1	neu.C12	34	1714	1.98366	bvFTD
I2_2	neu.C12	425	5693	7.46531	Control
I2_3	neu.C12	367	4456	8.23609	PSP_S
I2_4	neu.C12	303	4687	6.46469	AD
I2_5	neu.C12	217	4535	4.78501	bvFTD
I2_6	neu.C12	159	5210	3.05182	Control
I2_7	neu.C12	177	2786	6.35319	PSP_S
I2_8	neu.C12	339	3575	9.48252	AD
i3_1_at	neu.C12	249	7780	3.20051	Control
i3_2_at	neu.C12	33	2633	1.25332	PSP_S
i3_3_at	neu.C12	104	2977	3.49345	AD
i3_4_at	neu.C12	236	5229	4.51329	PSP_S
i3_5_at	neu.C12	315	3668	8.58779	Control
i3_6_at	neu.C12	7	3769	0.185726	PSP_S
i3_7_at	neu.C12	374	5277	7.08736	AD
i3_8_at	neu.C12	73	3822	1.90999	bvFTD
i4_1_at	neu.C12	314	6410	4.8986	PSP_S
i4_2_at	neu.C12	309	6982	4.42567	PSP_S
i4_3_at	neu.C12	99	3185	3.10832	bvFTD
i4_4_at	neu.C12	297	8800	3.375	bvFTD
i4_5_at	neu.C12	282	7243	3.89341	PSP_S
i4_6_at	neu.C12	356	9069	3.92546	Control
i4_7_at	neu.C12	202	7384	2.73564	AD
i4_8_at	neu.C12	294	7922	3.71118	AD
i5_1	neu.C12	196	6170	3.17666	bvFTD
i5_2	neu.C12	39	7792	0.500513	PSP_S
i5_3	neu.C12	324	7039	4.60293	bvFTD
i5_4	neu.C12	162	5943	2.7259	AD
i5_5	neu.C12	189	7688	2.45838	Control
i5_7	neu.C12	165	6137	2.68861	AD
P1_1_at1_1	neu.C12	206	5882	3.50221	PSP_S
P1_2_at1_2	neu.C12	176	4381	4.01735	AD
P1_5_at1_5	neu.C12	330	8659	3.81106	PSP_S
P1_6_at1_6	neu.C12	114	5291	2.1546	AD
P1_8_at1_8	neu.C12	75	6421	1.16804	Control
P2_1_at1_3	neu.C12	74	5748	1.2874	bvFTD
P2_2_at2_8	neu.C12	48	6077	0.789863	Control
P2_3_at2_1	neu.C12	84	7789	1.07844	PSP_S
P2_4_at2_2	neu.C12	168	6998	2.40069	AD
P2_5_at2_3	neu.C12	227	11158	2.03441	bvFTD
P2_6_at2_4	neu.C12	177	8422	2.10164	Control
P2_7_at2_5	neu.C12	458	8803	5.20277	PSP_S
P2_8_at2_6	neu.C12	441	9384	4.69949	AD
P4_6_at2_7	neu.C12	291	7724	3.76748	bvFTD
P4_7_at1_4	neu.C12	67	7373	0.908721	Control
pat3_1	neu.C12	43	8617	0.499014	PSP_S
pat3_2	neu.C12	162	8144	1.98919	bvFTD
pat3_3	neu.C12	228	10208	2.23354	Control
pat3_4	neu.C12	550	9448	5.82134	bvFTD
pat3_5	neu.C12	448	6037	7.4209	AD
pat3_6	neu.C12	197	6807	2.89408	Control
[truncated: 2,202 more rows]

## Sheet: Fig 5A
Figure 5A
subcluster	label	pattern	number	showNb	dx
ast.C1	dxShared	Down	0	0	PSP
ast.C4	dxShared	Down	2	-2	PSP
ast.C5	dxShared	Down	13	-13	PSP
ast.C8	dxShared	Down	0	0	PSP
ast.C1	dxUnique	Down	0	0	PSP
ast.C4	dxUnique	Down	5	-5	PSP
ast.C5	dxUnique	Down	92	-92	PSP
ast.C8	dxUnique	Down	15	-15	PSP
ast.C1	dxShared	Up	7	7	PSP
ast.C4	dxShared	Up	1	1	PSP
ast.C5	dxShared	Up	0	0	PSP
ast.C8	dxShared	Up	0	0	PSP
ast.C1	dxUnique	Up	84	84	PSP
ast.C4	dxUnique	Up	4	4	PSP
ast.C5	dxUnique	Up	8	8	PSP
ast.C8	dxUnique	Up	1	1	PSP
ast.C2	dxShared	Down	0	0	PSP

## Sheet: SF 6B
Spplementary Figure 6B
region	seed	nb of CREs	celltype	dx	pattern	group
PreCG	seed1	388	ast	PSP_S	Up	PreCG|ast|PSP_S|Up
PreCG	seed10	499	ast	PSP_S	Up	PreCG|ast|PSP_S|Up
PreCG	seed2	406	ast	PSP_S	Up	PreCG|ast|PSP_S|Up
PreCG	seed3	528	ast	PSP_S	Up	PreCG|ast|PSP_S|Up
PreCG	seed4	601	ast	PSP_S	Up	PreCG|ast|PSP_S|Up
PreCG	seed5	507	ast	PSP_S	Up	PreCG|ast|PSP_S|Up
PreCG	seed6	489	ast	PSP_S	Up	PreCG|ast|PSP_S|Up
PreCG	seed7	529	ast	PSP_S	Up	PreCG|ast|PSP_S|Up
PreCG	seed8	244	ast	PSP_S	Up	PreCG|ast|PSP_S|Up
PreCG	seed9	341	ast	PSP_S	Up	PreCG|ast|PSP_S|Up
PreCG	seed1	1100	ast	bvFTD	Up	PreCG|ast|bvFTD|Up
PreCG	seed10	1063	ast	bvFTD	Up	PreCG|ast|bvFTD|Up
PreCG	seed2	596	ast	bvFTD	Up	PreCG|ast|bvFTD|Up
PreCG	seed3	827	ast	bvFTD	Up	PreCG|ast|bvFTD|Up
PreCG	seed4	1042	ast	bvFTD	Up	PreCG|ast|bvFTD|Up
PreCG	seed5	569	ast	bvFTD	Up	PreCG|ast|bvFTD|Up
PreCG	seed6	1181	ast	bvFTD	Up	PreCG|ast|bvFTD|Up
PreCG	seed7	1184	ast	bvFTD	Up	PreCG|ast|bvFTD|Up
PreCG	seed8	892	ast	bvFTD	Up	PreCG|ast|bvFTD|Up
PreCG	seed9	881	ast	bvFTD	Up	PreCG|ast|bvFTD|Up
PreCG	seed1	800	ast	AD	Up	PreCG|ast|AD|Up
PreCG	seed10	1132	ast	AD	Up	PreCG|ast|AD|Up
PreCG	seed2	678	ast	AD	Up	PreCG|ast|AD|Up
PreCG	seed3	908	ast	AD	Up	PreCG|ast|AD|Up
PreCG	seed4	995	ast	AD	Up	PreCG|ast|AD|Up
PreCG	seed5	887	ast	AD	Up	PreCG|ast|AD|Up
PreCG	seed6	948	ast	AD	Up	PreCG|ast|AD|Up
PreCG	seed7	788	ast	AD	Up	PreCG|ast|AD|Up
PreCG	seed8	636	ast	AD	Up	PreCG|ast|AD|Up
PreCG	seed9	1340	ast	AD	Up	PreCG|ast|AD|Up
PreCG	seed1	171	ast	AD	Down	PreCG|ast|AD|Down
PreCG	seed10	124	ast	AD	Down	PreCG|ast|AD|Down
PreCG	seed2	195	ast	AD	Down	PreCG|ast|AD|Down
PreCG	seed3	150	ast	AD	Down	PreCG|ast|AD|Down
PreCG	seed4	83	ast	AD	Down	PreCG|ast|AD|Down
PreCG	seed5	227	ast	AD	Down	PreCG|ast|AD|Down
PreCG	seed6	103	ast	AD	Down	PreCG|ast|AD|Down
PreCG	seed7	147	ast	AD	Down	PreCG|ast|AD|Down
PreCG	seed8	263	ast	AD	Down	PreCG|ast|AD|Down
PreCG	seed9	90	ast	AD	Down	PreCG|ast|AD|Down
PreCG	seed1	133	ast	bvFTD	Down	PreCG|ast|bvFTD|Down
PreCG	seed10	136	ast	bvFTD	Down	PreCG|ast|bvFTD|Down
PreCG	seed2	264	ast	bvFTD	Down	PreCG|ast|bvFTD|Down
PreCG	seed3	201	ast	bvFTD	Down	PreCG|ast|bvFTD|Down
PreCG	seed4	125	ast	bvFTD	Down	PreCG|ast|bvFTD|Down
PreCG	seed5	342	ast	bvFTD	Down	PreCG|ast|bvFTD|Down
PreCG	seed6	109	ast	bvFTD	Down	PreCG|ast|bvFTD|Down
PreCG	seed7	121	ast	bvFTD	Down	PreCG|ast|bvFTD|Down
PreCG	seed8	204	ast	bvFTD	Down	PreCG|ast|bvFTD|Down
PreCG	seed9	145	ast	bvFTD	Down	PreCG|ast|bvFTD|Down
PreCG	seed1	334	ast	PSP_S	Down	PreCG|ast|PSP_S|Down
PreCG	seed10	278	ast	PSP_S	Down	PreCG|ast|PSP_S|Down
PreCG	seed2	477	ast	PSP_S	Down	PreCG|ast|PSP_S|Down
PreCG	seed3	329	ast	PSP_S	Down	PreCG|ast|PSP_S|Down
PreCG	seed4	228	ast	PSP_S	Down	PreCG|ast|PSP_S|Down
PreCG	seed5	424	ast	PSP_S	Down	PreCG|ast|PSP_S|Down
PreCG	seed6	305	ast	PSP_S	Down	PreCG|ast|PSP_S|Down
PreCG	seed7	274	ast	PSP_S	Down	PreCG|ast|PSP_S|Down
PreCG	seed8	548	ast	PSP_S	Down	PreCG|ast|PSP_S|Down
PreCG	seed9	305	ast	PSP_S	Down	PreCG|ast|PSP_S|Down
PreCG	seed1	314	IN	AD	Down	PreCG|IN|AD|Down
PreCG	seed10	213	IN	AD	Down	PreCG|IN|AD|Down
PreCG	seed2	181	IN	AD	Down	PreCG|IN|AD|Down
PreCG	seed3	213	IN	AD	Down	PreCG|IN|AD|Down
PreCG	seed4	300	IN	AD	Down	PreCG|IN|AD|Down
PreCG	seed5	318	IN	AD	Down	PreCG|IN|AD|Down
PreCG	seed6	326	IN	AD	Down	PreCG|IN|AD|Down
PreCG	seed7	325	IN	AD	Down	PreCG|IN|AD|Down
PreCG	seed8	372	IN	AD	Down	PreCG|IN|AD|Down
PreCG	seed9	324	IN	AD	Down	PreCG|IN|AD|Down
PreCG	seed1	354	IN	PSP_S	Down	PreCG|IN|PSP_S|Down
PreCG	seed10	314	IN	PSP_S	Down	PreCG|IN|PSP_S|Down
PreCG	seed2	196	IN	PSP_S	Down	PreCG|IN|PSP_S|Down
PreCG	seed3	255	IN	PSP_S	Down	PreCG|IN|PSP_S|Down
PreCG	seed4	269	IN	PSP_S	Down	PreCG|IN|PSP_S|Down
PreCG	seed5	324	IN	PSP_S	Down	PreCG|IN|PSP_S|Down
PreCG	seed6	299	IN	PSP_S	Down	PreCG|IN|PSP_S|Down
PreCG	seed7	362	IN	PSP_S	Down	PreCG|IN|PSP_S|Down
PreCG	seed8	423	IN	PSP_S	Down	PreCG|IN|PSP_S|Down
PreCG	seed9	351	IN	PSP_S	Down	PreCG|IN|PSP_S|Down
PreCG	seed1	267	IN	bvFTD	Up	PreCG|IN|bvFTD|Up
PreCG	seed10	208	IN	bvFTD	Up	PreCG|IN|bvFTD|Up
PreCG	seed2	230	IN	bvFTD	Up	PreCG|IN|bvFTD|Up
PreCG	seed3	326	IN	bvFTD	Up	PreCG|IN|bvFTD|Up
PreCG	seed4	254	IN	bvFTD	Up	PreCG|IN|bvFTD|Up
PreCG	seed5	334	IN	bvFTD	Up	PreCG|IN|bvFTD|Up
PreCG	seed6	257	IN	bvFTD	Up	PreCG|IN|bvFTD|Up
PreCG	seed7	212	IN	bvFTD	Up	PreCG|IN|bvFTD|Up
PreCG	seed8	289	IN	bvFTD	Up	PreCG|IN|bvFTD|Up
PreCG	seed9	254	IN	bvFTD	Up	PreCG|IN|bvFTD|Up
PreCG	seed1	244	IN	bvFTD	Down	PreCG|IN|bvFTD|Down
PreCG	seed10	176	IN	bvFTD	Down	PreCG|IN|bvFTD|Down
PreCG	seed2	151	IN	bvFTD	Down	PreCG|IN|bvFTD|Down
PreCG	seed3	191	IN	bvFTD	Down	PreCG|IN|bvFTD|Down
PreCG	seed4	215	IN	bvFTD	Down	PreCG|IN|bvFTD|Down
PreCG	seed5	152	IN	bvFTD	Down	PreCG|IN|bvFTD|Down
PreCG	seed6	223	IN	bvFTD	Down	PreCG|IN|bvFTD|Down
PreCG	seed7	243	IN	bvFTD	Down	PreCG|IN|bvFTD|Down
PreCG	seed8	274	IN	bvFTD	Down	PreCG|IN|bvFTD|Down
PreCG	seed9	284	IN	bvFTD	Down	PreCG|IN|bvFTD|Down
PreCG	seed1	223	IN	AD	Up	PreCG|IN|AD|Up
PreCG	seed10	177	IN	AD	Up	PreCG|IN|AD|Up
PreCG	seed2	249	IN	AD	Up	PreCG|IN|AD|Up
PreCG	seed3	258	IN	AD	Up	PreCG|IN|AD|Up
PreCG	seed4	160	IN	AD	Up	PreCG|IN|AD|Up
PreCG	seed5	214	IN	AD	Up	PreCG|IN|AD|Up
PreCG	seed6	173	IN	AD	Up	PreCG|IN|AD|Up
PreCG	seed7	207	IN	AD	Up	PreCG|IN|AD|Up
PreCG	seed8	266	IN	AD	Up	PreCG|IN|AD|Up
PreCG	seed9	186	IN	AD	Up	PreCG|IN|AD|Up
PreCG	seed1	134	IN	PSP_S	Up	PreCG|IN|PSP_S|Up
PreCG	seed10	78	IN	PSP_S	Up	PreCG|IN|PSP_S|Up
PreCG	seed2	100	IN	PSP_S	Up	PreCG|IN|PSP_S|Up
PreCG	seed3	132	IN	PSP_S	Up	PreCG|IN|PSP_S|Up
PreCG	seed4	126	IN	PSP_S	Up	PreCG|IN|PSP_S|Up
PreCG	seed5	165	IN	PSP_S	Up	PreCG|IN|PSP_S|Up
PreCG	seed6	129	IN	PSP_S	Up	PreCG|IN|PSP_S|Up
PreCG	seed7	87	IN	PSP_S	Up	PreCG|IN|PSP_S|Up
PreCG	seed8	124	IN	PSP_S	Up	PreCG|IN|PSP_S|Up
PreCG	seed9	100	IN	PSP_S	Up	PreCG|IN|PSP_S|Up
PreCG	seed1	200	odc	PSP_S	Down	PreCG|odc|PSP_S|Down
PreCG	seed10	425	odc	PSP_S	Down	PreCG|odc|PSP_S|Down
PreCG	seed2	335	odc	PSP_S	Down	PreCG|odc|PSP_S|Down
PreCG	seed3	272	odc	PSP_S	Down	PreCG|odc|PSP_S|Down
PreCG	seed4	298	odc	PSP_S	Down	PreCG|odc|PSP_S|Down
PreCG	seed5	247	odc	PSP_S	Down	PreCG|odc|PSP_S|Down
PreCG	seed6	211	odc	PSP_S	Down	PreCG|odc|PSP_S|Down
PreCG	seed7	375	odc	PSP_S	Down	PreCG|odc|PSP_S|Down
PreCG	seed8	371	odc	PSP_S	Down	PreCG|odc|PSP_S|Down
PreCG	seed9	309	odc	PSP_S	Down	PreCG|odc|PSP_S|Down
PreCG	seed1	256	odc	PSP_S	Up	PreCG|odc|PSP_S|Up
PreCG	seed10	78	odc	PSP_S	Up	PreCG|odc|PSP_S|Up
PreCG	seed2	142	odc	PSP_S	Up	PreCG|odc|PSP_S|Up
PreCG	seed3	161	odc	PSP_S	Up	PreCG|odc|PSP_S|Up
PreCG	seed4	177	odc	PSP_S	Up	PreCG|odc|PSP_S|Up
PreCG	seed5	300	odc	PSP_S	Up	PreCG|odc|PSP_S|Up
PreCG	seed6	248	odc	PSP_S	Up	PreCG|odc|PSP_S|Up
PreCG	seed7	116	odc	PSP_S	Up	PreCG|odc|PSP_S|Up
PreCG	seed8	136	odc	PSP_S	Up	PreCG|odc|PSP_S|Up
PreCG	seed9	198	odc	PSP_S	Up	PreCG|odc|PSP_S|Up
PreCG	seed1	343	odc	AD	Down	PreCG|odc|AD|Down
PreCG	seed10	445	odc	AD	Down	PreCG|odc|AD|Down
PreCG	seed2	318	odc	AD	Down	PreCG|odc|AD|Down
PreCG	seed3	421	odc	AD	Down	PreCG|odc|AD|Down
PreCG	seed4	446	odc	AD	Down	PreCG|odc|AD|Down
PreCG	seed5	306	odc	AD	Down	PreCG|odc|AD|Down
PreCG	seed6	336	odc	AD	Down	PreCG|odc|AD|Down
PreCG	seed7	375	odc	AD	Down	PreCG|odc|AD|Down
PreCG	seed8	341	odc	AD	Down	PreCG|odc|AD|Down
PreCG	seed9	308	odc	AD	Down	PreCG|odc|AD|Down
PreCG	seed1	276	odc	bvFTD	Up	PreCG|odc|bvFTD|Up
PreCG	seed10	183	odc	bvFTD	Up	PreCG|odc|bvFTD|Up
PreCG	seed2	257	odc	bvFTD	Up	PreCG|odc|bvFTD|Up
PreCG	seed3	230	odc	bvFTD	Up	PreCG|odc|bvFTD|Up
PreCG	seed4	219	odc	bvFTD	Up	PreCG|odc|bvFTD|Up
PreCG	seed5	327	odc	bvFTD	Up	PreCG|odc|bvFTD|Up
PreCG	seed6	204	odc	bvFTD	Up	PreCG|odc|bvFTD|Up
PreCG	seed7	194	odc	bvFTD	Up	PreCG|odc|bvFTD|Up
PreCG	seed8	331	odc	bvFTD	Up	PreCG|odc|bvFTD|Up
PreCG	seed9	248	odc	bvFTD	Up	PreCG|odc|bvFTD|Up
PreCG	seed1	254	odc	bvFTD	Down	PreCG|odc|bvFTD|Down
PreCG	seed10	340	odc	bvFTD	Down	PreCG|odc|bvFTD|Down
PreCG	seed2	273	odc	bvFTD	Down	PreCG|odc|bvFTD|Down
PreCG	seed3	287	odc	bvFTD	Down	PreCG|odc|bvFTD|Down
PreCG	seed4	264	odc	bvFTD	Down	PreCG|odc|bvFTD|Down
PreCG	seed5	245	odc	bvFTD	Down	PreCG|odc|bvFTD|Down
PreCG	seed6	253	odc	bvFTD	Down	PreCG|odc|bvFTD|Down
PreCG	seed7	348	odc	bvFTD	Down	PreCG|odc|bvFTD|Down
PreCG	seed8	255	odc	bvFTD	Down	PreCG|odc|bvFTD|Down
PreCG	seed9	306	odc	bvFTD	Down	PreCG|odc|bvFTD|Down
PreCG	seed1	119	odc	AD	Up	PreCG|odc|AD|Up
PreCG	seed10	95	odc	AD	Up	PreCG|odc|AD|Up
PreCG	seed2	135	odc	AD	Up	PreCG|odc|AD|Up
PreCG	seed3	100	odc	AD	Up	PreCG|odc|AD|Up
PreCG	seed4	84	odc	AD	Up	PreCG|odc|AD|Up
PreCG	seed5	185	odc	AD	Up	PreCG|odc|AD|Up
PreCG	seed6	99	odc	AD	Up	PreCG|odc|AD|Up
PreCG	seed7	128	odc	AD	Up	PreCG|odc|AD|Up
PreCG	seed8	189	odc	AD	Up	PreCG|odc|AD|Up
PreCG	seed9	136	odc	AD	Up	PreCG|odc|AD|Up
PreCG	seed1	514	mg	bvFTD	Up	PreCG|mg|bvFTD|Up
PreCG	seed10	440	mg	bvFTD	Up	PreCG|mg|bvFTD|Up
PreCG	seed2	251	mg	bvFTD	Up	PreCG|mg|bvFTD|Up
PreCG	seed3	398	mg	bvFTD	Up	PreCG|mg|bvFTD|Up
PreCG	seed4	738	mg	bvFTD	Up	PreCG|mg|bvFTD|Up
PreCG	seed5	490	mg	bvFTD	Up	PreCG|mg|bvFTD|Up
PreCG	seed6	839	mg	bvFTD	Up	PreCG|mg|bvFTD|Up
PreCG	seed7	351	mg	bvFTD	Up	PreCG|mg|bvFTD|Up
PreCG	seed8	872	mg	bvFTD	Up	PreCG|mg|bvFTD|Up
PreCG	seed9	423	mg	bvFTD	Up	PreCG|mg|bvFTD|Up
PreCG	seed1	286	mg	AD	Up	PreCG|mg|AD|Up
PreCG	seed10	255	mg	AD	Up	PreCG|mg|AD|Up
PreCG	seed2	248	mg	AD	Up	PreCG|mg|AD|Up
PreCG	seed3	449	mg	AD	Up	PreCG|mg|AD|Up
PreCG	seed4	447	mg	AD	Up	PreCG|mg|AD|Up
PreCG	seed5	384	mg	AD	Up	PreCG|mg|AD|Up
PreCG	seed6	428	mg	AD	Up	PreCG|mg|AD|Up
PreCG	seed7	192	mg	AD	Up	PreCG|mg|AD|Up
PreCG	seed8	673	mg	AD	Up	PreCG|mg|AD|Up
PreCG	seed9	384	mg	AD	Up	PreCG|mg|AD|Up
PreCG	seed1	120	mg	AD	Down	PreCG|mg|AD|Down
PreCG	seed10	158	mg	AD	Down	PreCG|mg|AD|Down
PreCG	seed2	152	mg	AD	Down	PreCG|mg|AD|Down
PreCG	seed3	74	mg	AD	Down	PreCG|mg|AD|Down
PreCG	seed4	72	mg	AD	Down	PreCG|mg|AD|Down
PreCG	seed5	112	mg	AD	Down	PreCG|mg|AD|Down
PreCG	seed6	79	mg	AD	Down	PreCG|mg|AD|Down
PreCG	seed7	208	mg	AD	Down	PreCG|mg|AD|Down
PreCG	seed8	84	mg	AD	Down	PreCG|mg|AD|Down
PreCG	seed9	65	mg	AD	Down	PreCG|mg|AD|Down
PreCG	seed1	218	mg	PSP_S	Down	PreCG|mg|PSP_S|Down
PreCG	seed10	227	mg	PSP_S	Down	PreCG|mg|PSP_S|Down
PreCG	seed2	289	mg	PSP_S	Down	PreCG|mg|PSP_S|Down
PreCG	seed3	97	mg	PSP_S	Down	PreCG|mg|PSP_S|Down
PreCG	seed4	113	mg	PSP_S	Down	PreCG|mg|PSP_S|Down
PreCG	seed5	217	mg	PSP_S	Down	PreCG|mg|PSP_S|Down
PreCG	seed6	117	mg	PSP_S	Down	PreCG|mg|PSP_S|Down
PreCG	seed7	224	mg	PSP_S	Down	PreCG|mg|PSP_S|Down
PreCG	seed8	145	mg	PSP_S	Down	PreCG|mg|PSP_S|Down
PreCG	seed9	118	mg	PSP_S	Down	PreCG|mg|PSP_S|Down
PreCG	seed1	119	mg	PSP_S	Up	PreCG|mg|PSP_S|Up
PreCG	seed10	132	mg	PSP_S	Up	PreCG|mg|PSP_S|Up
PreCG	seed2	59	mg	PSP_S	Up	PreCG|mg|PSP_S|Up
PreCG	seed3	300	mg	PSP_S	Up	PreCG|mg|PSP_S|Up
PreCG	seed4	222	mg	PSP_S	Up	PreCG|mg|PSP_S|Up
PreCG	seed5	131	mg	PSP_S	Up	PreCG|mg|PSP_S|Up
PreCG	seed6	248	mg	PSP_S	Up	PreCG|mg|PSP_S|Up
PreCG	seed7	119	mg	PSP_S	Up	PreCG|mg|PSP_S|Up
PreCG	seed8	340	mg	PSP_S	Up	PreCG|mg|PSP_S|Up
PreCG	seed9	190	mg	PSP_S	Up	PreCG|mg|PSP_S|Up
PreCG	seed1	68	mg	bvFTD	Down	PreCG|mg|bvFTD|Down
PreCG	seed10	118	mg	bvFTD	Down	PreCG|mg|bvFTD|Down
PreCG	seed2	138	mg	bvFTD	Down	PreCG|mg|bvFTD|Down
PreCG	seed3	84	mg	bvFTD	Down	PreCG|mg|bvFTD|Down
PreCG	seed4	52	mg	bvFTD	Down	PreCG|mg|bvFTD|Down
PreCG	seed5	68	mg	bvFTD	Down	PreCG|mg|bvFTD|Down
PreCG	seed6	35	mg	bvFTD	Down	PreCG|mg|bvFTD|Down
PreCG	seed7	85	mg	bvFTD	Down	PreCG|mg|bvFTD|Down
PreCG	seed8	75	mg	bvFTD	Down	PreCG|mg|bvFTD|Down
PreCG	seed9	46	mg	bvFTD	Down	PreCG|mg|bvFTD|Down
PreCG	seed1	578	EX	AD	Down	PreCG|EX|AD|Down
PreCG	seed10	573	EX	AD	Down	PreCG|EX|AD|Down
PreCG	seed2	529	EX	AD	Down	PreCG|EX|AD|Down
PreCG	seed3	701	EX	AD	Down	PreCG|EX|AD|Down
PreCG	seed4	477	EX	AD	Down	PreCG|EX|AD|Down
PreCG	seed5	796	EX	AD	Down	PreCG|EX|AD|Down
PreCG	seed6	677	EX	AD	Down	PreCG|EX|AD|Down
PreCG	seed7	743	EX	AD	Down	PreCG|EX|AD|Down
PreCG	seed8	710	EX	AD	Down	PreCG|EX|AD|Down
PreCG	seed9	505	EX	AD	Down	PreCG|EX|AD|Down
PreCG	seed1	623	EX	bvFTD	Down	PreCG|EX|bvFTD|Down
PreCG	seed10	403	EX	bvFTD	Down	PreCG|EX|bvFTD|Down
PreCG	seed2	533	EX	bvFTD	Down	PreCG|EX|bvFTD|Down
PreCG	seed3	610	EX	bvFTD	Down	PreCG|EX|bvFTD|Down
PreCG	seed4	490	EX	bvFTD	Down	PreCG|EX|bvFTD|Down
PreCG	seed5	730	EX	bvFTD	Down	PreCG|EX|bvFTD|Down
PreCG	seed6	515	EX	bvFTD	Down	PreCG|EX|bvFTD|Down
PreCG	seed7	750	EX	bvFTD	Down	PreCG|EX|bvFTD|Down
PreCG	seed8	783	EX	bvFTD	Down	PreCG|EX|bvFTD|Down
PreCG	seed9	527	EX	bvFTD	Down	PreCG|EX|bvFTD|Down
PreCG	seed1	322	EX	bvFTD	Up	PreCG|EX|bvFTD|Up
PreCG	seed10	411	EX	bvFTD	Up	PreCG|EX|bvFTD|Up
PreCG	seed2	299	EX	bvFTD	Up	PreCG|EX|bvFTD|Up
PreCG	seed3	282	EX	bvFTD	Up	PreCG|EX|bvFTD|Up
PreCG	seed4	348	EX	bvFTD	Up	PreCG|EX|bvFTD|Up
PreCG	seed5	349	EX	bvFTD	Up	PreCG|EX|bvFTD|Up
PreCG	seed6	339	EX	bvFTD	Up	PreCG|EX|bvFTD|Up
PreCG	seed7	355	EX	bvFTD	Up	PreCG|EX|bvFTD|Up
PreCG	seed8	468	EX	bvFTD	Up	PreCG|EX|bvFTD|Up
PreCG	seed9	457	EX	bvFTD	Up	PreCG|EX|bvFTD|Up
PreCG	seed1	436	EX	AD	Up	PreCG|EX|AD|Up
PreCG	seed10	325	EX	AD	Up	PreCG|EX|AD|Up
PreCG	seed2	348	EX	AD	Up	PreCG|EX|AD|Up
PreCG	seed3	326	EX	AD	Up	PreCG|EX|AD|Up
PreCG	seed4	440	EX	AD	Up	PreCG|EX|AD|Up
PreCG	seed5	445	EX	AD	Up	PreCG|EX|AD|Up
PreCG	seed6	317	EX	AD	Up	PreCG|EX|AD|Up
PreCG	seed7	323	EX	AD	Up	PreCG|EX|AD|Up
PreCG	seed8	541	EX	AD	Up	PreCG|EX|AD|Up
PreCG	seed9	484	EX	AD	Up	PreCG|EX|AD|Up
PreCG	seed1	1148	EX	PSP_S	Down	PreCG|EX|PSP_S|Down
PreCG	seed10	854	EX	PSP_S	Down	PreCG|EX|PSP_S|Down
PreCG	seed2	821	EX	PSP_S	Down	PreCG|EX|PSP_S|Down
PreCG	seed3	1449	EX	PSP_S	Down	PreCG|EX|PSP_S|Down
PreCG	seed4	977	EX	PSP_S	Down	PreCG|EX|PSP_S|Down
PreCG	seed5	1172	EX	PSP_S	Down	PreCG|EX|PSP_S|Down
PreCG	seed6	934	EX	PSP_S	Down	PreCG|EX|PSP_S|Down
PreCG	seed7	836	EX	PSP_S	Down	PreCG|EX|PSP_S|Down
PreCG	seed8	893	EX	PSP_S	Down	PreCG|EX|PSP_S|Down
PreCG	seed9	719	EX	PSP_S	Down	PreCG|EX|PSP_S|Down
PreCG	seed1	100	EX	PSP_S	Up	PreCG|EX|PSP_S|Up
PreCG	seed10	154	EX	PSP_S	Up	PreCG|EX|PSP_S|Up
PreCG	seed2	131	EX	PSP_S	Up	PreCG|EX|PSP_S|Up
PreCG	seed3	64	EX	PSP_S	Up	PreCG|EX|PSP_S|Up
PreCG	seed4	113	EX	PSP_S	Up	PreCG|EX|PSP_S|Up
PreCG	seed5	145	EX	PSP_S	Up	PreCG|EX|PSP_S|Up
PreCG	seed6	114	EX	PSP_S	Up	PreCG|EX|PSP_S|Up
PreCG	seed7	224	EX	PSP_S	Up	PreCG|EX|PSP_S|Up
PreCG	seed8	330	EX	PSP_S	Up	PreCG|EX|PSP_S|Up
PreCG	seed9	259	EX	PSP_S	Up	PreCG|EX|PSP_S|Up
PreCG	seed1	276	opc	bvFTD	Up	PreCG|opc|bvFTD|Up
PreCG	seed10	407	opc	bvFTD	Up	PreCG|opc|bvFTD|Up
PreCG	seed2	339	opc	bvFTD	Up	PreCG|opc|bvFTD|Up
PreCG	seed3	392	opc	bvFTD	Up	PreCG|opc|bvFTD|Up
PreCG	seed4	524	opc	bvFTD	Up	PreCG|opc|bvFTD|Up
PreCG	seed5	227	opc	bvFTD	Up	PreCG|opc|bvFTD|Up
PreCG	seed6	464	opc	bvFTD	Up	PreCG|opc|bvFTD|Up
PreCG	seed7	289	opc	bvFTD	Up	PreCG|opc|bvFTD|Up
PreCG	seed8	309	opc	bvFTD	Up	PreCG|opc|bvFTD|Up
PreCG	seed9	276	opc	bvFTD	Up	PreCG|opc|bvFTD|Up
PreCG	seed1	137	opc	PSP_S	Up	PreCG|opc|PSP_S|Up
PreCG	seed10	127	opc	PSP_S	Up	PreCG|opc|PSP_S|Up
PreCG	seed2	120	opc	PSP_S	Up	PreCG|opc|PSP_S|Up
PreCG	seed3	140	opc	PSP_S	Up	PreCG|opc|PSP_S|Up
PreCG	seed4	274	opc	PSP_S	Up	PreCG|opc|PSP_S|Up
PreCG	seed5	169	opc	PSP_S	Up	PreCG|opc|PSP_S|Up
PreCG	seed6	137	opc	PSP_S	Up	PreCG|opc|PSP_S|Up
PreCG	seed7	184	opc	PSP_S	Up	PreCG|opc|PSP_S|Up
PreCG	seed8	232	opc	PSP_S	Up	PreCG|opc|PSP_S|Up
PreCG	seed9	155	opc	PSP_S	Up	PreCG|opc|PSP_S|Up
PreCG	seed1	300	opc	AD	Up	PreCG|opc|AD|Up
PreCG	seed10	398	opc	AD	Up	PreCG|opc|AD|Up
PreCG	seed2	377	opc	AD	Up	PreCG|opc|AD|Up
PreCG	seed3	356	opc	AD	Up	PreCG|opc|AD|Up
PreCG	seed4	626	opc	AD	Up	PreCG|opc|AD|Up
PreCG	seed5	421	opc	AD	Up	PreCG|opc|AD|Up
PreCG	seed6	332	opc	AD	Up	PreCG|opc|AD|Up
PreCG	seed7	418	opc	AD	Up	PreCG|opc|AD|Up
PreCG	seed8	503	opc	AD	Up	PreCG|opc|AD|Up
PreCG	seed9	406	opc	AD	Up	PreCG|opc|AD|Up
PreCG	seed1	223	opc	PSP_S	Down	PreCG|opc|PSP_S|Down
PreCG	seed10	283	opc	PSP_S	Down	PreCG|opc|PSP_S|Down
PreCG	seed2	258	opc	PSP_S	Down	PreCG|opc|PSP_S|Down
PreCG	seed3	255	opc	PSP_S	Down	PreCG|opc|PSP_S|Down
PreCG	seed4	274	opc	PSP_S	Down	PreCG|opc|PSP_S|Down
PreCG	seed5	205	opc	PSP_S	Down	PreCG|opc|PSP_S|Down
PreCG	seed6	330	opc	PSP_S	Down	PreCG|opc|PSP_S|Down
PreCG	seed7	131	opc	PSP_S	Down	PreCG|opc|PSP_S|Down
PreCG	seed8	181	opc	PSP_S	Down	PreCG|opc|PSP_S|Down
PreCG	seed9	234	opc	PSP_S	Down	PreCG|opc|PSP_S|Down
PreCG	seed1	136	opc	AD	Down	PreCG|opc|AD|Down
PreCG	seed10	154	opc	AD	Down	PreCG|opc|AD|Down
PreCG	seed2	129	opc	AD	Down	PreCG|opc|AD|Down
PreCG	seed3	144	opc	AD	Down	PreCG|opc|AD|Down
PreCG	seed4	129	opc	AD	Down	PreCG|opc|AD|Down
PreCG	seed5	93	opc	AD	Down	PreCG|opc|AD|Down
PreCG	seed6	212	opc	AD	Down	PreCG|opc|AD|Down
PreCG	seed7	82	opc	AD	Down	PreCG|opc|AD|Down
PreCG	seed8	120	opc	AD	Down	PreCG|opc|AD|Down
PreCG	seed9	114	opc	AD	Down	PreCG|opc|AD|Down
PreCG	seed1	178	opc	bvFTD	Down	PreCG|opc|bvFTD|Down
PreCG	seed10	160	opc	bvFTD	Down	PreCG|opc|bvFTD|Down
PreCG	seed2	134	opc	bvFTD	Down	PreCG|opc|bvFTD|Down
PreCG	seed3	119	opc	bvFTD	Down	PreCG|opc|bvFTD|Down
PreCG	seed4	161	opc	bvFTD	Down	PreCG|opc|bvFTD|Down
PreCG	seed5	132	opc	bvFTD	Down	PreCG|opc|bvFTD|Down
PreCG	seed6	184	opc	bvFTD	Down	PreCG|opc|bvFTD|Down
PreCG	seed7	93	opc	bvFTD	Down	PreCG|opc|bvFTD|Down
PreCG	seed8	152	opc	bvFTD	Down	PreCG|opc|bvFTD|Down
PreCG	seed9	128	opc	bvFTD	Down	PreCG|opc|bvFTD|Down
midInsula	seed1	501	ast	AD	Down	midInsula|ast|AD|Down
midInsula	seed10	296	ast	AD	Down	midInsula|ast|AD|Down
midInsula	seed2	294	ast	AD	Down	midInsula|ast|AD|Down
midInsula	seed3	446	ast	AD	Down	midInsula|ast|AD|Down
midInsula	seed4	376	ast	AD	Down	midInsula|ast|AD|Down
midInsula	seed5	347	ast	AD	Down	midInsula|ast|AD|Down
midInsula	seed6	702	ast	AD	Down	midInsula|ast|AD|Down
midInsula	seed7	305	ast	AD	Down	midInsula|ast|AD|Down
midInsula	seed8	621	ast	AD	Down	midInsula|ast|AD|Down
midInsula	seed9	520	ast	AD	Down	midInsula|ast|AD|Down
midInsula	seed1	751	ast	AD	Up	midInsula|ast|AD|Up
midInsula	seed10	1157	ast	AD	Up	midInsula|ast|AD|Up
midInsula	seed2	632	ast	AD	Up	midInsula|ast|AD|Up
midInsula	seed3	805	ast	AD	Up	midInsula|ast|AD|Up
midInsula	seed4	1111	ast	AD	Up	midInsula|ast|AD|Up
midInsula	seed5	1077	ast	AD	Up	midInsula|ast|AD|Up
midInsula	seed6	523	ast	AD	Up	midInsula|ast|AD|Up
midInsula	seed7	851	ast	AD	Up	midInsula|ast|AD|Up
midInsula	seed8	804	ast	AD	Up	midInsula|ast|AD|Up
midInsula	seed9	695	ast	AD	Up	midInsula|ast|AD|Up
midInsula	seed1	143	ast	PSP_S	Up	midInsula|ast|PSP_S|Up
midInsula	seed10	209	ast	PSP_S	Up	midInsula|ast|PSP_S|Up
midInsula	seed2	203	ast	PSP_S	Up	midInsula|ast|PSP_S|Up
midInsula	seed3	161	ast	PSP_S	Up	midInsula|ast|PSP_S|Up
midInsula	seed4	229	ast	PSP_S	Up	midInsula|ast|PSP_S|Up
midInsula	seed5	201	ast	PSP_S	Up	midInsula|ast|PSP_S|Up
midInsula	seed6	200	ast	PSP_S	Up	midInsula|ast|PSP_S|Up
midInsula	seed7	126	ast	PSP_S	Up	midInsula|ast|PSP_S|Up
midInsula	seed8	320	ast	PSP_S	Up	midInsula|ast|PSP_S|Up
midInsula	seed9	127	ast	PSP_S	Up	midInsula|ast|PSP_S|Up
midInsula	seed1	418	ast	bvFTD	Up	midInsula|ast|bvFTD|Up
midInsula	seed10	462	ast	bvFTD	Up	midInsula|ast|bvFTD|Up
midInsula	seed2	393	ast	bvFTD	Up	midInsula|ast|bvFTD|Up
midInsula	seed3	294	ast	bvFTD	Up	midInsula|ast|bvFTD|Up
midInsula	seed4	368	ast	bvFTD	Up	midInsula|ast|bvFTD|Up
midInsula	seed5	467	ast	bvFTD	Up	midInsula|ast|bvFTD|Up
midInsula	seed6	368	ast	bvFTD	Up	midInsula|ast|bvFTD|Up
midInsula	seed7	267	ast	bvFTD	Up	midInsula|ast|bvFTD|Up
midInsula	seed8	450	ast	bvFTD	Up	midInsula|ast|bvFTD|Up
midInsula	seed9	271	ast	bvFTD	Up	midInsula|ast|bvFTD|Up
midInsula	seed1	480	ast	bvFTD	Down	midInsula|ast|bvFTD|Down
midInsula	seed10	441	ast	bvFTD	Down	midInsula|ast|bvFTD|Down
midInsula	seed2	339	ast	bvFTD	Down	midInsula|ast|bvFTD|Down
midInsula	seed3	512	ast	bvFTD	Down	midInsula|ast|bvFTD|Down
midInsula	seed4	624	ast	bvFTD	Down	midInsula|ast|bvFTD|Down
midInsula	seed5	463	ast	bvFTD	Down	midInsula|ast|bvFTD|Down
midInsula	seed6	577	ast	bvFTD	Down	midInsula|ast|bvFTD|Down
midInsula	seed7	481	ast	bvFTD	Down	midInsula|ast|bvFTD|Down
midInsula	seed8	613	ast	bvFTD	Down	midInsula|ast|bvFTD|Down
midInsula	seed9	500	ast	bvFTD	Down	midInsula|ast|bvFTD|Down
midInsula	seed1	1247	ast	PSP_S	Down	midInsula|ast|PSP_S|Down
midInsula	seed10	937	ast	PSP_S	Down	midInsula|ast|PSP_S|Down
midInsula	seed2	834	ast	PSP_S	Down	midInsula|ast|PSP_S|Down
midInsula	seed3	1307	ast	PSP_S	Down	midInsula|ast|PSP_S|Down
midInsula	seed4	1095	ast	PSP_S	Down	midInsula|ast|PSP_S|Down
midInsula	seed5	1064	ast	PSP_S	Down	midInsula|ast|PSP_S|Down
midInsula	seed6	1285	ast	PSP_S	Down	midInsula|ast|PSP_S|Down
midInsula	seed7	1176	ast	PSP_S	Down	midInsula|ast|PSP_S|Down
midInsula	seed8	1295	ast	PSP_S	Down	midInsula|ast|PSP_S|Down
midInsula	seed9	1407	ast	PSP_S	Down	midInsula|ast|PSP_S|Down
midInsula	seed1	341	IN	AD	Down	midInsula|IN|AD|Down
midInsula	seed10	226	IN	AD	Down	midInsula|IN|AD|Down
midInsula	seed2	178	IN	AD	Down	midInsula|IN|AD|Down
midInsula	seed3	245	IN	AD	Down	midInsula|IN|AD|Down
midInsula	seed4	219	IN	AD	Down	midInsula|IN|AD|Down
midInsula	seed5	194	IN	AD	Down	midInsula|IN|AD|Down
midInsula	seed6	265	IN	AD	Down	midInsula|IN|AD|Down
midInsula	seed7	352	IN	AD	Down	midInsula|IN|AD|Down
midInsula	seed8	647	IN	AD	Down	midInsula|IN|AD|Down
midInsula	seed9	349	IN	AD	Down	midInsula|IN|AD|Down
midInsula	seed1	980	IN	PSP_S	Down	midInsula|IN|PSP_S|Down
midInsula	seed10	581	IN	PSP_S	Down	midInsula|IN|PSP_S|Down
midInsula	seed2	591	IN	PSP_S	Down	midInsula|IN|PSP_S|Down
midInsula	seed3	758	IN	PSP_S	Down	midInsula|IN|PSP_S|Down
midInsula	seed4	694	IN	PSP_S	Down	midInsula|IN|PSP_S|Down
midInsula	seed5	885	IN	PSP_S	Down	midInsula|IN|PSP_S|Down
midInsula	seed6	739	IN	PSP_S	Down	midInsula|IN|PSP_S|Down
midInsula	seed7	1223	IN	PSP_S	Down	midInsula|IN|PSP_S|Down
midInsula	seed8	1936	IN	PSP_S	Down	midInsula|IN|PSP_S|Down
midInsula	seed9	1167	IN	PSP_S	Down	midInsula|IN|PSP_S|Down
midInsula	seed1	267	IN	AD	Up	midInsula|IN|AD|Up
midInsula	seed10	370	IN	AD	Up	midInsula|IN|AD|Up
midInsula	seed2	283	IN	AD	Up	midInsula|IN|AD|Up
midInsula	seed3	367	IN	AD	Up	midInsula|IN|AD|Up
midInsula	seed4	324	IN	AD	Up	midInsula|IN|AD|Up
midInsula	seed5	581	IN	AD	Up	midInsula|IN|AD|Up
midInsula	seed6	347	IN	AD	Up	midInsula|IN|AD|Up
midInsula	seed7	178	IN	AD	Up	midInsula|IN|AD|Up
midInsula	seed8	453	IN	AD	Up	midInsula|IN|AD|Up
midInsula	seed9	327	IN	AD	Up	midInsula|IN|AD|Up
midInsula	seed1	340	IN	bvFTD	Down	midInsula|IN|bvFTD|Down
midInsula	seed10	276	IN	bvFTD	Down	midInsula|IN|bvFTD|Down
midInsula	seed2	201	IN	bvFTD	Down	midInsula|IN|bvFTD|Down
midInsula	seed3	285	IN	bvFTD	Down	midInsula|IN|bvFTD|Down
midInsula	seed4	215	IN	bvFTD	Down	midInsula|IN|bvFTD|Down
midInsula	seed5	288	IN	bvFTD	Down	midInsula|IN|bvFTD|Down
midInsula	seed6	293	IN	bvFTD	Down	midInsula|IN|bvFTD|Down
midInsula	seed7	429	IN	bvFTD	Down	midInsula|IN|bvFTD|Down
midInsula	seed8	857	IN	bvFTD	Down	midInsula|IN|bvFTD|Down
midInsula	seed9	331	IN	bvFTD	Down	midInsula|IN|bvFTD|Down
midInsula	seed1	109	IN	bvFTD	Up	midInsula|IN|bvFTD|Up
midInsula	seed10	92	IN	bvFTD	Up	midInsula|IN|bvFTD|Up
midInsula	seed2	105	IN	bvFTD	Up	midInsula|IN|bvFTD|Up
midInsula	seed3	173	IN	bvFTD	Up	midInsula|IN|bvFTD|Up
midInsula	seed4	159	IN	bvFTD	Up	midInsula|IN|bvFTD|Up
midInsula	seed5	165	IN	bvFTD	Up	midInsula|IN|bvFTD|Up
midInsula	seed6	123	IN	bvFTD	Up	midInsula|IN|bvFTD|Up
midInsula	seed7	66	IN	bvFTD	Up	midInsula|IN|bvFTD|Up
midInsula	seed8	115	IN	bvFTD	Up	midInsula|IN|bvFTD|Up
midInsula	seed9	134	IN	bvFTD	Up	midInsula|IN|bvFTD|Up
midInsula	seed1	41	IN	PSP_S	Up	midInsula|IN|PSP_S|Up
midInsula	seed10	77	IN	PSP_S	Up	midInsula|IN|PSP_S|Up
midInsula	seed2	25	IN	PSP_S	Up	midInsula|IN|PSP_S|Up
midInsula	seed3	47	IN	PSP_S	Up	midInsula|IN|PSP_S|Up
midInsula	seed4	53	IN	PSP_S	Up	midInsula|IN|PSP_S|Up
midInsula	seed5	45	IN	PSP_S	Up	midInsula|IN|PSP_S|Up
midInsula	seed6	55	IN	PSP_S	Up	midInsula|IN|PSP_S|Up
midInsula	seed7	18	IN	PSP_S	Up	midInsula|IN|PSP_S|Up
midInsula	seed8	53	IN	PSP_S	Up	midInsula|IN|PSP_S|Up
midInsula	seed9	23	IN	PSP_S	Up	midInsula|IN|PSP_S|Up
midInsula	seed1	106	odc	bvFTD	Down	midInsula|odc|bvFTD|Down
midInsula	seed10	220	odc	bvFTD	Down	midInsula|odc|bvFTD|Down
midInsula	seed2	308	odc	bvFTD	Down	midInsula|odc|bvFTD|Down
midInsula	seed3	350	odc	bvFTD	Down	midInsula|odc|bvFTD|Down
midInsula	seed4	214	odc	bvFTD	Down	midInsula|odc|bvFTD|Down
midInsula	seed5	205	odc	bvFTD	Down	midInsula|odc|bvFTD|Down
midInsula	seed6	213	odc	bvFTD	Down	midInsula|odc|bvFTD|Down
midInsula	seed7	211	odc	bvFTD	Down	midInsula|odc|bvFTD|Down
midInsula	seed8	222	odc	bvFTD	Down	midInsula|odc|bvFTD|Down
midInsula	seed9	289	odc	bvFTD	Down	midInsula|odc|bvFTD|Down
midInsula	seed1	129	odc	PSP_S	Down	midInsula|odc|PSP_S|Down
midInsula	seed10	242	odc	PSP_S	Down	midInsula|odc|PSP_S|Down
midInsula	seed2	270	odc	PSP_S	Down	midInsula|odc|PSP_S|Down
midInsula	seed3	347	odc	PSP_S	Down	midInsula|odc|PSP_S|Down
midInsula	seed4	152	odc	PSP_S	Down	midInsula|odc|PSP_S|Down
midInsula	seed5	139	odc	PSP_S	Down	midInsula|odc|PSP_S|Down
midInsula	seed6	275	odc	PSP_S	Down	midInsula|odc|PSP_S|Down
midInsula	seed7	344	odc	PSP_S	Down	midInsula|odc|PSP_S|Down
midInsula	seed8	172	odc	PSP_S	Down	midInsula|odc|PSP_S|Down
midInsula	seed9	244	odc	PSP_S	Down	midInsula|odc|PSP_S|Down
midInsula	seed1	1145	odc	AD	Up	midInsula|odc|AD|Up
midInsula	seed10	455	odc	AD	Up	midInsula|odc|AD|Up
midInsula	seed2	492	odc	AD	Up	midInsula|odc|AD|Up
midInsula	seed3	459	odc	AD	Up	midInsula|odc|AD|Up
midInsula	seed4	489	odc	AD	Up	midInsula|odc|AD|Up
midInsula	seed5	604	odc	AD	Up	midInsula|odc|AD|Up
midInsula	seed6	614	odc	AD	Up	midInsula|odc|AD|Up
midInsula	seed7	575	odc	AD	Up	midInsula|odc|AD|Up
midInsula	seed8	733	odc	AD	Up	midInsula|odc|AD|Up
midInsula	seed9	877	odc	AD	Up	midInsula|odc|AD|Up
midInsula	seed1	284	odc	bvFTD	Up	midInsula|odc|bvFTD|Up
midInsula	seed10	154	odc	bvFTD	Up	midInsula|odc|bvFTD|Up
midInsula	seed2	78	odc	bvFTD	Up	midInsula|odc|bvFTD|Up
midInsula	seed3	103	odc	bvFTD	Up	midInsula|odc|bvFTD|Up
midInsula	seed4	90	odc	bvFTD	Up	midInsula|odc|bvFTD|Up
midInsula	seed5	136	odc	bvFTD	Up	midInsula|odc|bvFTD|Up
midInsula	seed6	100	odc	bvFTD	Up	midInsula|odc|bvFTD|Up
midInsula	seed7	181	odc	bvFTD	Up	midInsula|odc|bvFTD|Up
midInsula	seed8	153	odc	bvFTD	Up	midInsula|odc|bvFTD|Up
midInsula	seed9	199	odc	bvFTD	Up	midInsula|odc|bvFTD|Up
midInsula	seed1	358	odc	PSP_S	Up	midInsula|odc|PSP_S|Up
midInsula	seed10	267	odc	PSP_S	Up	midInsula|odc|PSP_S|Up
midInsula	seed2	184	odc	PSP_S	Up	midInsula|odc|PSP_S|Up
midInsula	seed3	178	odc	PSP_S	Up	midInsula|odc|PSP_S|Up
midInsula	seed4	363	odc	PSP_S	Up	midInsula|odc|PSP_S|Up
midInsula	seed5	383	odc	PSP_S	Up	midInsula|odc|PSP_S|Up
midInsula	seed6	167	odc	PSP_S	Up	midInsula|odc|PSP_S|Up
midInsula	seed7	160	odc	PSP_S	Up	midInsula|odc|PSP_S|Up
midInsula	seed8	409	odc	PSP_S	Up	midInsula|odc|PSP_S|Up
midInsula	seed9	457	odc	PSP_S	Up	midInsula|odc|PSP_S|Up
midInsula	seed1	46	odc	AD	Down	midInsula|odc|AD|Down
midInsula	seed10	152	odc	AD	Down	midInsula|odc|AD|Down
midInsula	seed2	141	odc	AD	Down	midInsula|odc|AD|Down
midInsula	seed3	155	odc	AD	Down	midInsula|odc|AD|Down
midInsula	seed4	101	odc	AD	Down	midInsula|odc|AD|Down
midInsula	seed5	92	odc	AD	Down	midInsula|odc|AD|Down
midInsula	seed6	94	odc	AD	Down	midInsula|odc|AD|Down
midInsula	seed7	114	odc	AD	Down	midInsula|odc|AD|Down
midInsula	seed8	93	odc	AD	Down	midInsula|odc|AD|Down
midInsula	seed9	140	odc	AD	Down	midInsula|odc|AD|Down
midInsula	seed1	793	mg	AD	Up	midInsula|mg|AD|Up
midInsula	seed10	612	mg	AD	Up	midInsula|mg|AD|Up
midInsula	seed2	509	mg	AD	Up	midInsula|mg|AD|Up
midInsula	seed3	614	mg	AD	Up	midInsula|mg|AD|Up
midInsula	seed4	681	mg	AD	Up	midInsula|mg|AD|Up
midInsula	seed5	550	mg	AD	Up	midInsula|mg|AD|Up
midInsula	seed6	450	mg	AD	Up	midInsula|mg|AD|Up
midInsula	seed7	525	mg	AD	Up	midInsula|mg|AD|Up
midInsula	seed8	766	mg	AD	Up	midInsula|mg|AD|Up
midInsula	seed9	513	mg	AD	Up	midInsula|mg|AD|Up
midInsula	seed1	124	mg	PSP_S	Down	midInsula|mg|PSP_S|Down
midInsula	seed10	130	mg	PSP_S	Down	midInsula|mg|PSP_S|Down
midInsula	seed2	106	mg	PSP_S	Down	midInsula|mg|PSP_S|Down
midInsula	seed3	274	mg	PSP_S	Down	midInsula|mg|PSP_S|Down
midInsula	seed4	215	mg	PSP_S	Down	midInsula|mg|PSP_S|Down
midInsula	seed5	254	mg	PSP_S	Down	midInsula|mg|PSP_S|Down
midInsula	seed6	269	mg	PSP_S	Down	midInsula|mg|PSP_S|Down
midInsula	seed7	202	mg	PSP_S	Down	midInsula|mg|PSP_S|Down
midInsula	seed8	166	mg	PSP_S	Down	midInsula|mg|PSP_S|Down
midInsula	seed9	186	mg	PSP_S	Down	midInsula|mg|PSP_S|Down
midInsula	seed1	197	mg	PSP_S	Up	midInsula|mg|PSP_S|Up
midInsula	seed10	78	mg	PSP_S	Up	midInsula|mg|PSP_S|Up
midInsula	seed2	91	mg	PSP_S	Up	midInsula|mg|PSP_S|Up
midInsula	seed3	36	mg	PSP_S	Up	midInsula|mg|PSP_S|Up
midInsula	seed4	80	mg	PSP_S	Up	midInsula|mg|PSP_S|Up
midInsula	seed5	61	mg	PSP_S	Up	midInsula|mg|PSP_S|Up
midInsula	seed6	75	mg	PSP_S	Up	midInsula|mg|PSP_S|Up
midInsula	seed7	47	mg	PSP_S	Up	midInsula|mg|PSP_S|Up
midInsula	seed8	237	mg	PSP_S	Up	midInsula|mg|PSP_S|Up
midInsula	seed9	95	mg	PSP_S	Up	midInsula|mg|PSP_S|Up
midInsula	seed1	241	mg	bvFTD	Up	midInsula|mg|bvFTD|Up
midInsula	seed10	99	mg	bvFTD	Up	midInsula|mg|bvFTD|Up
midInsula	seed2	130	mg	bvFTD	Up	midInsula|mg|bvFTD|Up
midInsula	seed3	210	mg	bvFTD	Up	midInsula|mg|bvFTD|Up
midInsula	seed4	177	mg	bvFTD	Up	midInsula|mg|bvFTD|Up
midInsula	seed5	123	mg	bvFTD	Up	midInsula|mg|bvFTD|Up
midInsula	seed6	147	mg	bvFTD	Up	midInsula|mg|bvFTD|Up
midInsula	seed7	95	mg	bvFTD	Up	midInsula|mg|bvFTD|Up
midInsula	seed8	426	mg	bvFTD	Up	midInsula|mg|bvFTD|Up
midInsula	seed9	395	mg	bvFTD	Up	midInsula|mg|bvFTD|Up
midInsula	seed1	39	mg	AD	Down	midInsula|mg|AD|Down
midInsula	seed10	26	mg	AD	Down	midInsula|mg|AD|Down
midInsula	seed2	29	mg	AD	Down	midInsula|mg|AD|Down
midInsula	seed3	38	mg	AD	Down	midInsula|mg|AD|Down
midInsula	seed4	49	mg	AD	Down	midInsula|mg|AD|Down
midInsula	seed5	59	mg	AD	Down	midInsula|mg|AD|Down
midInsula	seed6	89	mg	AD	Down	midInsula|mg|AD|Down
midInsula	seed7	44	mg	AD	Down	midInsula|mg|AD|Down
midInsula	seed8	81	mg	AD	Down	midInsula|mg|AD|Down
midInsula	seed9	56	mg	AD	Down	midInsula|mg|AD|Down
midInsula	seed1	53	mg	bvFTD	Down	midInsula|mg|bvFTD|Down
midInsula	seed10	62	mg	bvFTD	Down	midInsula|mg|bvFTD|Down
midInsula	seed2	48	mg	bvFTD	Down	midInsula|mg|bvFTD|Down
midInsula	seed3	46	mg	bvFTD	Down	midInsula|mg|bvFTD|Down
midInsula	seed4	79	mg	bvFTD	Down	midInsula|mg|bvFTD|Down
midInsula	seed5	79	mg	bvFTD	Down	midInsula|mg|bvFTD|Down
midInsula	seed6	98	mg	bvFTD	Down	midInsula|mg|bvFTD|Down
midInsula	seed7	64	mg	bvFTD	Down	midInsula|mg|bvFTD|Down
midInsula	seed8	76	mg	bvFTD	Down	midInsula|mg|bvFTD|Down
midInsula	seed9	39	mg	bvFTD	Down	midInsula|mg|bvFTD|Down
midInsula	seed1	539	EX	AD	Down	midInsula|EX|AD|Down
midInsula	seed10	515	EX	AD	Down	midInsula|EX|AD|Down
midInsula	seed2	368	EX	AD	Down	midInsula|EX|AD|Down
midInsula	seed3	467	EX	AD	Down	midInsula|EX|AD|Down
midInsula	seed4	512	EX	AD	Down	midInsula|EX|AD|Down
midInsula	seed5	423	EX	AD	Down	midInsula|EX|AD|Down
midInsula	seed6	463	EX	AD	Down	midInsula|EX|AD|Down
midInsula	seed7	349	EX	AD	Down	midInsula|EX|AD|Down
midInsula	seed8	343	EX	AD	Down	midInsula|EX|AD|Down
midInsula	seed9	545	EX	AD	Down	midInsula|EX|AD|Down
midInsula	seed1	576	EX	bvFTD	Down	midInsula|EX|bvFTD|Down
midInsula	seed10	607	EX	bvFTD	Down	midInsula|EX|bvFTD|Down
midInsula	seed2	400	EX	bvFTD	Down	midInsula|EX|bvFTD|Down
midInsula	seed3	523	EX	bvFTD	Down	midInsula|EX|bvFTD|Down
midInsula	seed4	635	EX	bvFTD	Down	midInsula|EX|bvFTD|Down
midInsula	seed5	417	EX	bvFTD	Down	midInsula|EX|bvFTD|Down
midInsula	seed6	586	EX	bvFTD	Down	midInsula|EX|bvFTD|Down
midInsula	seed7	536	EX	bvFTD	Down	midInsula|EX|bvFTD|Down
midInsula	seed8	371	EX	bvFTD	Down	midInsula|EX|bvFTD|Down
midInsula	seed9	787	EX	bvFTD	Down	midInsula|EX|bvFTD|Down
midInsula	seed1	738	EX	PSP_S	Down	midInsula|EX|PSP_S|Down
midInsula	seed10	1120	EX	PSP_S	Down	midInsula|EX|PSP_S|Down
midInsula	seed2	856	EX	PSP_S	Down	midInsula|EX|PSP_S|Down
midInsula	seed3	729	EX	PSP_S	Down	midInsula|EX|PSP_S|Down
midInsula	seed4	787	EX	PSP_S	Down	midInsula|EX|PSP_S|Down
midInsula	seed5	688	EX	PSP_S	Down	midInsula|EX|PSP_S|Down
midInsula	seed6	820	EX	PSP_S	Down	midInsula|EX|PSP_S|Down
midInsula	seed7	666	EX	PSP_S	Down	midInsula|EX|PSP_S|Down
midInsula	seed8	671	EX	PSP_S	Down	midInsula|EX|PSP_S|Down
midInsula	seed9	935	EX	PSP_S	Down	midInsula|EX|PSP_S|Down
midInsula	seed1	94	EX	PSP_S	Up	midInsula|EX|PSP_S|Up
midInsula	seed10	35	EX	PSP_S	Up	midInsula|EX|PSP_S|Up
midInsula	seed2	35	EX	PSP_S	Up	midInsula|EX|PSP_S|Up
midInsula	seed3	109	EX	PSP_S	Up	midInsula|EX|PSP_S|Up
midInsula	seed4	79	EX	PSP_S	Up	midInsula|EX|PSP_S|Up
midInsula	seed5	147	EX	PSP_S	Up	midInsula|EX|PSP_S|Up
midInsula	seed6	84	EX	PSP_S	Up	midInsula|EX|PSP_S|Up
midInsula	seed7	126	EX	PSP_S	Up	midInsula|EX|PSP_S|Up
midInsula	seed8	258	EX	PSP_S	Up	midInsula|EX|PSP_S|Up
midInsula	seed9	70	EX	PSP_S	Up	midInsula|EX|PSP_S|Up
midInsula	seed1	324	EX	AD	Up	midInsula|EX|AD|Up
midInsula	seed10	268	EX	AD	Up	midInsula|EX|AD|Up
midInsula	seed2	349	EX	AD	Up	midInsula|EX|AD|Up
midInsula	seed3	451	EX	AD	Up	midInsula|EX|AD|Up
midInsula	seed4	427	EX	AD	Up	midInsula|EX|AD|Up
midInsula	seed5	668	EX	AD	Up	midInsula|EX|AD|Up
midInsula	seed6	474	EX	AD	Up	midInsula|EX|AD|Up
midInsula	seed7	538	EX	AD	Up	midInsula|EX|AD|Up
midInsula	seed8	948	EX	AD	Up	midInsula|EX|AD|Up
midInsula	seed9	276	EX	AD	Up	midInsula|EX|AD|Up
midInsula	seed1	96	EX	bvFTD	Up	midInsula|EX|bvFTD|Up
midInsula	seed10	65	EX	bvFTD	Up	midInsula|EX|bvFTD|Up
midInsula	seed2	97	EX	bvFTD	Up	midInsula|EX|bvFTD|Up
midInsula	seed3	106	EX	bvFTD	Up	midInsula|EX|bvFTD|Up
midInsula	seed4	72	EX	bvFTD	Up	midInsula|EX|bvFTD|Up
midInsula	seed5	173	EX	bvFTD	Up	midInsula|EX|bvFTD|Up
midInsula	seed6	94	EX	bvFTD	Up	midInsula|EX|bvFTD|Up
midInsula	seed7	83	EX	bvFTD	Up	midInsula|EX|bvFTD|Up
midInsula	seed8	330	EX	bvFTD	Up	midInsula|EX|bvFTD|Up
midInsula	seed9	46	EX	bvFTD	Up	midInsula|EX|bvFTD|Up
midInsula	seed1	618	opc	AD	Up	midInsula|opc|AD|Up
midInsula	seed10	1342	opc	AD	Up	midInsula|opc|AD|Up
midInsula	seed2	1370	opc	AD	Up	midInsula|opc|AD|Up
midInsula	seed3	1387	opc	AD	Up	midInsula|opc|AD|Up
midInsula	seed4	1373	opc	AD	Up	midInsula|opc|AD|Up
midInsula	seed5	1008	opc	AD	Up	midInsula|opc|AD|Up
midInsula	seed6	1272	opc	AD	Up	midInsula|opc|AD|Up
midInsula	seed7	1124	opc	AD	Up	midInsula|opc|AD|Up
midInsula	seed8	1113	opc	AD	Up	midInsula|opc|AD|Up
midInsula	seed9	475	opc	AD	Up	midInsula|opc|AD|Up
midInsula	seed1	193	opc	bvFTD	Up	midInsula|opc|bvFTD|Up
midInsula	seed10	364	opc	bvFTD	Up	midInsula|opc|bvFTD|Up
midInsula	seed2	255	opc	bvFTD	Up	midInsula|opc|bvFTD|Up
midInsula	seed3	244	opc	bvFTD	Up	midInsula|opc|bvFTD|Up
midInsula	seed4	193	opc	bvFTD	Up	midInsula|opc|bvFTD|Up
midInsula	seed5	233	opc	bvFTD	Up	midInsula|opc|bvFTD|Up
midInsula	seed6	246	opc	bvFTD	Up	midInsula|opc|bvFTD|Up
midInsula	seed7	211	opc	bvFTD	Up	midInsula|opc|bvFTD|Up
midInsula	seed8	250	opc	bvFTD	Up	midInsula|opc|bvFTD|Up
midInsula	seed9	131	opc	bvFTD	Up	midInsula|opc|bvFTD|Up
midInsula	seed1	101	opc	PSP_S	Up	midInsula|opc|PSP_S|Up
midInsula	seed10	276	opc	PSP_S	Up	midInsula|opc|PSP_S|Up
midInsula	seed2	213	opc	PSP_S	Up	midInsula|opc|PSP_S|Up
midInsula	seed3	257	opc	PSP_S	Up	midInsula|opc|PSP_S|Up
midInsula	seed4	347	opc	PSP_S	Up	midInsula|opc|PSP_S|Up
midInsula	seed5	205	opc	PSP_S	Up	midInsula|opc|PSP_S|Up
midInsula	seed6	126	opc	PSP_S	Up	midInsula|opc|PSP_S|Up
midInsula	seed7	116	opc	PSP_S	Up	midInsula|opc|PSP_S|Up
midInsula	seed8	146	opc	PSP_S	Up	midInsula|opc|PSP_S|Up
midInsula	seed9	85	opc	PSP_S	Up	midInsula|opc|PSP_S|Up
midInsula	seed1	377	opc	PSP_S	Down	midInsula|opc|PSP_S|Down
midInsula	seed10	243	opc	PSP_S	Down	midInsula|opc|PSP_S|Down
midInsula	seed2	285	opc	PSP_S	Down	midInsula|opc|PSP_S|Down
midInsula	seed3	338	opc	PSP_S	Down	midInsula|opc|PSP_S|Down
midInsula	seed4	384	opc	PSP_S	Down	midInsula|opc|PSP_S|Down
midInsula	seed5	236	opc	PSP_S	Down	midInsula|opc|PSP_S|Down
midInsula	seed6	348	opc	PSP_S	Down	midInsula|opc|PSP_S|Down
midInsula	seed7	296	opc	PSP_S	Down	midInsula|opc|PSP_S|Down
midInsula	seed8	372	opc	PSP_S	Down	midInsula|opc|PSP_S|Down
midInsula	seed9	408	opc	PSP_S	Down	midInsula|opc|PSP_S|Down
midInsula	seed1	109	opc	AD	Down	midInsula|opc|AD|Down
midInsula	seed10	73	opc	AD	Down	midInsula|opc|AD|Down
midInsula	seed2	60	opc	AD	Down	midInsula|opc|AD|Down
midInsula	seed3	78	opc	AD	Down	midInsula|opc|AD|Down
midInsula	seed4	117	opc	AD	Down	midInsula|opc|AD|Down
midInsula	seed5	76	opc	AD	Down	midInsula|opc|AD|Down
midInsula	seed6	65	opc	AD	Down	midInsula|opc|AD|Down
midInsula	seed7	59	opc	AD	Down	midInsula|opc|AD|Down
midInsula	seed8	68	opc	AD	Down	midInsula|opc|AD|Down
midInsula	seed9	113	opc	AD	Down	midInsula|opc|AD|Down
midInsula	seed1	166	opc	bvFTD	Down	midInsula|opc|bvFTD|Down
midInsula	seed10	117	opc	bvFTD	Down	midInsula|opc|bvFTD|Down
midInsula	seed2	141	opc	bvFTD	Down	midInsula|opc|bvFTD|Down
midInsula	seed3	126	opc	bvFTD	Down	midInsula|opc|bvFTD|Down
midInsula	seed4	263	opc	bvFTD	Down	midInsula|opc|bvFTD|Down
midInsula	seed5	101	opc	bvFTD	Down	midInsula|opc|bvFTD|Down
midInsula	seed6	115	opc	bvFTD	Down	midInsula|opc|bvFTD|Down
midInsula	seed7	94	opc	bvFTD	Down	midInsula|opc|bvFTD|Down
midInsula	seed8	155	opc	bvFTD	Down	midInsula|opc|bvFTD|Down
midInsula	seed9	135	opc	bvFTD	Down	midInsula|opc|bvFTD|Down

## Sheet: SF 21B
Supplementary Figure 21B
individual	group	nb	all	freq	dx	Autopsy
cat1_1	ast	565	7052	0.0801191	PSP_S	P2745
cat1_2	ast	1190	8366	0.142242	AD	P2593
cat1_3	ast	1532	11234	0.136372	bvFTD	P2533
cat1_4	ast	929	5815	0.159759	Control	P2734
cat1_5	ast	638	4720	0.135169	PSP_S	P2462
cat1_6	ast	1103	7651	0.144164	AD	P2726
cat1_7	ast	1446	9285	0.155735	bvFTD	P2654
cat1_8	ast	1443	9312	0.154961	Control	P2733
I1_1	ast	450	5314	0.084682	PSP_S	P2745
I1_2	ast	1041	8363	0.124477	AD	P2593
I1_3	ast	1301	7447	0.174701	bvFTD	P2533
I1_4	ast	745	7700	0.0967532	Control	P2734
I1_5	ast	1451	9789	0.148228	PSP_S	P2462
I1_6	ast	908	7971	0.113913	AD	P2726
I1_8	ast	721	8613	0.0837107	Control	P2733
I2_1	ast	343	1714	0.200117	bvFTD	P2262
I2_2	ast	573	5693	0.10065	Control	P2738
I2_3	ast	460	4456	0.103232	PSP_S	P2741
I2_4	ast	700	4687	0.149349	AD	P2350
I2_5	ast	583	4535	0.128556	bvFTD	P2731
I2_6	ast	471	5210	0.0904031	Control	P2735
I2_7	ast	385	2786	0.138191	PSP_S	P2603
I2_8	ast	460	3575	0.128671	AD	P2727
i3_1_at	ast	885	7780	0.113753	Control	P2740
i3_2_at	ast	369	2633	0.140144	PSP_S	P2742
i3_3_at	ast	337	2977	0.113201	AD	P2728
i3_4_at	ast	598	5229	0.114362	PSP_S	P2744
i3_5_at	ast	419	3668	0.114231	Control	P2394
i3_6_at	ast	646	3769	0.171398	PSP_S	P2574
i3_7_at	ast	429	5277	0.0812962	AD	P2287
i3_8_at	ast	223	3822	0.0583464	bvFTD	P2634
i4_1_at	ast	746	6410	0.116381	PSP_S	P2423
i4_2_at	ast	863	6982	0.123604	PSP_S	P2324
i4_3_at	ast	695	3185	0.21821	bvFTD	P2654
i4_4_at	ast	1375	8800	0.15625	bvFTD	P2323
i4_5_at	ast	960	7243	0.132542	PSP_S	P2743
i4_6_at	ast	1214	9069	0.133863	Control	P2737
i4_7_at	ast	1245	7384	0.168608	AD	P2576
i4_8_at	ast	984	7922	0.124211	AD	P2330
i5_1	ast	963	6170	0.156078	bvFTD	P2494
i5_2	ast	675	7792	0.0866273	PSP_S	P2392
i5_3	ast	746	7039	0.105981	bvFTD	P2732
i5_4	ast	636	5943	0.107017	AD	P2508
i5_5	ast	986	7688	0.128252	Control	P2736
i5_7	ast	839	6137	0.136712	AD	P2538
P1_1_at1_1	ast	546	5882	0.0928256	PSP_S	P2745
P1_2_at1_2	ast	1081	4381	0.246747	AD	P2593
P1_5_at1_5	ast	1400	8659	0.161681	PSP_S	P2462
P1_6_at1_6	ast	594	5291	0.112266	AD	P2726
P1_8_at1_8	ast	824	6421	0.128329	Control	P2733
P2_1_at1_3	ast	1151	5748	0.200244	bvFTD	P2262
P2_2_at2_8	ast	1278	6077	0.210301	Control	P2738
P2_3_at2_1	ast	1253	7789	0.160868	PSP_S	P2741
P2_4_at2_2	ast	637	6998	0.091026	AD	P2350
P2_5_at2_3	ast	2007	11158	0.179871	bvFTD	P2731
P2_6_at2_4	ast	1588	8422	0.188554	Control	P2735
P2_7_at2_5	ast	1157	8803	0.131432	PSP_S	P2603
P2_8_at2_6	ast	977	9384	0.104113	AD	P2727
P4_6_at2_7	ast	1098	7724	0.142154	bvFTD	P2654
P4_7_at1_4	ast	1061	7373	0.143903	Control	P2739
pat3_1	ast	1482	8617	0.171986	PSP_S	P2423
pat3_2	ast	784	8144	0.0962672	bvFTD	P2494
pat3_3	ast	1417	10208	0.138813	Control	P2394
pat3_4	ast	933	9448	0.0987511	bvFTD	P2732
pat3_5	ast	802	6037	0.132847	AD	P2508
pat3_6	ast	1037	6807	0.152343	Control	P2736
pat3_7	ast	1561	8457	0.184581	PSP_S	P2324
pat3_8	ast	1346	8240	0.16335	AD	P2538
pat4_1	ast	745	6993	0.106535	AD	P2330
pat4_2	ast	791	6216	0.127252	AD	P2576
pat4_3	ast	1607	9794	0.16408	Control	P2737
pat4_4	ast	720	6595	0.109174	PSP_S	P2743
pat4_5	ast	817	6934	0.117825	bvFTD	P2323
pat4_6	ast	857	6627	0.129319	bvFTD	P2654
pat4_7	ast	674	4005	0.16829	Control	P2739
pat4_8	ast	1761	6943	0.253637	PSP_S	P2744
pat5_2	ast	492	5430	0.0906077	PSP_S	P2742
pat5_3	ast	1549	8142	0.190248	AD	P2728
pat5_4	ast	464	7424	0.0625	PSP_S	P2392
pat5_5	ast	422	5778	0.0730357	Control	P2321
pat5_6	ast	875	6678	0.131027	PSP_S	P2574
pat5_7	ast	1035	6554	0.157919	AD	P2287
pat5_8	ast	857	6719	0.127549	bvFTD	P2634
RP_1_3	ast	1283	6403	0.200375	bvFTD	P2533
cat1_1	EX	3950	7052	0.560125	PSP_S	P2745
cat1_2	EX	3776	8366	0.451351	AD	P2593
cat1_3	EX	4659	11234	0.414723	bvFTD	P2533
cat1_4	EX	237	5815	0.0407567	Control	P2734
cat1_5	EX	545	4720	0.115466	PSP_S	P2462
cat1_6	EX	275	7651	0.035943	AD	P2726
cat1_7	EX	4125	9285	0.444265	bvFTD	P2654
cat1_8	EX	4450	9312	0.477878	Control	P2733
I1_1	EX	855	5314	0.160896	PSP_S	P2745
I1_2	EX	1476	8363	0.176492	AD	P2593
I1_3	EX	1084	7447	0.145562	bvFTD	P2533
I1_4	EX	1250	7700	0.162338	Control	P2734
I1_5	EX	703	9789	0.0718153	PSP_S	P2462
I1_6	EX	865	7971	0.108518	AD	P2726
I1_8	EX	1284	8613	0.149077	Control	P2733
I2_1	EX	68	1714	0.0396733	bvFTD	P2262
I2_2	EX	759	5693	0.133322	Control	P2738
I2_3	EX	1235	4456	0.277154	PSP_S	P2741
I2_4	EX	713	4687	0.152123	AD	P2350
I2_5	EX	816	4535	0.179934	bvFTD	P2731
I2_6	EX	1286	5210	0.246833	Control	P2735
I2_7	EX	708	2786	0.254128	PSP_S	P2603
I2_8	EX	460	3575	0.128671	AD	P2727
i3_1_at	EX	799	7780	0.102699	Control	P2740
i3_2_at	EX	86	2633	0.0326624	PSP_S	P2742
i3_3_at	EX	394	2977	0.132348	AD	P2728
i3_4_at	EX	902	5229	0.1725	PSP_S	P2744
i3_5_at	EX	431	3668	0.117503	Control	P2394
i3_6_at	EX	184	3769	0.0488193	PSP_S	P2574
i3_7_at	EX	579	5277	0.109721	AD	P2287
i3_8_at	EX	468	3822	0.122449	bvFTD	P2634
i4_1_at	EX	1599	6410	0.249454	PSP_S	P2423
i4_2_at	EX	1722	6982	0.246634	PSP_S	P2324
i4_3_at	EX	521	3185	0.163579	bvFTD	P2654
i4_4_at	EX	692	8800	0.0786364	bvFTD	P2323
i4_5_at	EX	548	7243	0.0756593	PSP_S	P2743
i4_6_at	EX	2471	9069	0.272467	Control	P2737
i4_7_at	EX	1043	7384	0.141251	AD	P2576
i4_8_at	EX	1250	7922	0.157788	AD	P2330
i5_1	EX	589	6170	0.0954619	bvFTD	P2494
i5_2	EX	744	7792	0.0954825	PSP_S	P2392
i5_3	EX	917	7039	0.130274	bvFTD	P2732
i5_4	EX	1480	5943	0.249032	AD	P2508
i5_5	EX	1308	7688	0.170135	Control	P2736
i5_7	EX	478	6137	0.0778882	AD	P2538
P1_1_at1_1	EX	1889	5882	0.321149	PSP_S	P2745
P1_2_at1_2	EX	1544	4381	0.352431	AD	P2593
P1_5_at1_5	EX	2177	8659	0.251415	PSP_S	P2462
P1_6_at1_6	EX	1054	5291	0.199206	AD	P2726
P1_8_at1_8	EX	1491	6421	0.232207	Control	P2733
P2_1_at1_3	EX	1645	5748	0.286186	bvFTD	P2262
P2_2_at2_8	EX	2167	6077	0.35659	Control	P2738
P2_3_at2_1	EX	3223	7789	0.413789	PSP_S	P2741
P2_4_at2_2	EX	1693	6998	0.241926	AD	P2350
P2_5_at2_3	EX	3300	11158	0.295752	bvFTD	P2731
P2_6_at2_4	EX	3016	8422	0.35811	Control	P2735
P2_7_at2_5	EX	1949	8803	0.221402	PSP_S	P2603
P2_8_at2_6	EX	3658	9384	0.389812	AD	P2727
P4_6_at2_7	EX	2545	7724	0.329492	bvFTD	P2654
P4_7_at1_4	EX	1988	7373	0.269632	Control	P2739
pat3_1	EX	2623	8617	0.304398	PSP_S	P2423
pat3_2	EX	832	8144	0.102161	bvFTD	P2494
pat3_3	EX	2518	10208	0.246669	Control	P2394
pat3_4	EX	3450	9448	0.365157	bvFTD	P2732
pat3_5	EX	2529	6037	0.418917	AD	P2508
pat3_6	EX	1697	6807	0.249302	Control	P2736
pat3_7	EX	3157	8457	0.3733	PSP_S	P2324
pat3_8	EX	3136	8240	0.380583	AD	P2538
pat4_1	EX	1431	6993	0.204633	AD	P2330
pat4_2	EX	1429	6216	0.229891	AD	P2576
pat4_3	EX	3459	9794	0.353175	Control	P2737
pat4_4	EX	2631	6595	0.398939	PSP_S	P2743
pat4_5	EX	1610	6934	0.232189	bvFTD	P2323
pat4_6	EX	2138	6627	0.32262	bvFTD	P2654
pat4_7	EX	1175	4005	0.293383	Control	P2739
pat4_8	EX	356	6943	0.0512747	PSP_S	P2744
pat5_2	EX	2113	5430	0.389134	PSP_S	P2742
pat5_3	EX	2154	8142	0.264554	AD	P2728
pat5_4	EX	833	7424	0.112204	PSP_S	P2392
pat5_5	EX	1638	5778	0.283489	Control	P2321
pat5_6	EX	1359	6678	0.203504	PSP_S	P2574
pat5_7	EX	1970	6554	0.30058	AD	P2287
pat5_8	EX	2963	6719	0.440988	bvFTD	P2634
RP_1_3	EX	1772	6403	0.276745	bvFTD	P2533
cat1_1	IN	926	7052	0.13131	PSP_S	P2745
cat1_2	IN	1002	8366	0.11977	AD	P2593
cat1_3	IN	1093	11234	0.0972939	bvFTD	P2533
cat1_4	IN	70	5815	0.0120378	Control	P2734
cat1_5	IN	116	4720	0.0245763	PSP_S	P2462
cat1_6	IN	98	7651	0.0128088	AD	P2726
cat1_7	IN	2040	9285	0.219709	bvFTD	P2654
cat1_8	IN	1603	9312	0.172143	Control	P2733
I1_1	IN	758	5314	0.142642	PSP_S	P2745
I1_2	IN	739	8363	0.0883654	AD	P2593
I1_3	IN	675	7447	0.0906405	bvFTD	P2533
I1_4	IN	788	7700	0.102338	Control	P2734
I1_5	IN	1121	9789	0.114516	PSP_S	P2462
I1_6	IN	507	7971	0.0636056	AD	P2726
I1_8	IN	707	8613	0.0820852	Control	P2733
I2_1	IN	141	1714	0.0822637	bvFTD	P2262
I2_2	IN	592	5693	0.103987	Control	P2738
I2_3	IN	395	4456	0.0886445	PSP_S	P2741
I2_4	IN	596	4687	0.12716	AD	P2350
I2_5	IN	433	4535	0.0954796	bvFTD	P2731
I2_6	IN	657	5210	0.126104	Control	P2735
I2_7	IN	310	2786	0.111271	PSP_S	P2603
I2_8	IN	707	3575	0.197762	AD	P2727
i3_1_at	IN	605	7780	0.0777635	Control	P2740
i3_2_at	IN	83	2633	0.031523	PSP_S	P2742
i3_3_at	IN	298	2977	0.100101	AD	P2728
i3_4_at	IN	303	5229	0.0579461	PSP_S	P2744
i3_5_at	IN	598	3668	0.163032	Control	P2394
i3_6_at	IN	554	3769	0.146989	PSP_S	P2574
i3_7_at	IN	492	5277	0.0932348	AD	P2287
i3_8_at	IN	362	3822	0.0947148	bvFTD	P2634
i4_1_at	IN	796	6410	0.124181	PSP_S	P2423
i4_2_at	IN	681	6982	0.0975365	PSP_S	P2324
i4_3_at	IN	146	3185	0.0458399	bvFTD	P2654
i4_4_at	IN	937	8800	0.106477	bvFTD	P2323
i4_5_at	IN	746	7243	0.102996	PSP_S	P2743
i4_6_at	IN	769	9069	0.0847944	Control	P2737
i4_7_at	IN	401	7384	0.0543066	AD	P2576
i4_8_at	IN	458	7922	0.0578137	AD	P2330
i5_1	IN	1451	6170	0.23517	bvFTD	P2494
i5_2	IN	442	7792	0.0567248	PSP_S	P2392
i5_3	IN	539	7039	0.0765734	bvFTD	P2732
i5_4	IN	557	5943	0.0937237	AD	P2508
i5_5	IN	755	7688	0.098205	Control	P2736
i5_7	IN	585	6137	0.0953234	AD	P2538
P1_1_at1_1	IN	966	5882	0.16423	PSP_S	P2745
P1_2_at1_2	IN	641	4381	0.146314	AD	P2593
P1_5_at1_5	IN	667	8659	0.0770297	PSP_S	P2462
P1_6_at1_6	IN	647	5291	0.122283	AD	P2726
P1_8_at1_8	IN	756	6421	0.117739	Control	P2733
P2_1_at1_3	IN	893	5748	0.155358	bvFTD	P2262
P2_2_at2_8	IN	819	6077	0.13477	Control	P2738
P2_3_at2_1	IN	1254	7789	0.160996	PSP_S	P2741
P2_4_at2_2	IN	931	6998	0.133038	AD	P2350
P2_5_at2_3	IN	1395	11158	0.125022	bvFTD	P2731
P2_6_at2_4	IN	1190	8422	0.141297	Control	P2735
P2_7_at2_5	IN	766	8803	0.0870158	PSP_S	P2603
P2_8_at2_6	IN	1100	9384	0.117221	AD	P2727
P4_6_at2_7	IN	823	7724	0.106551	bvFTD	P2654
P4_7_at1_4	IN	969	7373	0.131425	Control	P2739
pat3_1	IN	1593	8617	0.184867	PSP_S	P2423
pat3_2	IN	303	8144	0.0372053	bvFTD	P2494
pat3_3	IN	892	10208	0.0873824	Control	P2394
pat3_4	IN	1032	9448	0.109229	bvFTD	P2732
pat3_5	IN	545	6037	0.0902766	AD	P2508
pat3_6	IN	698	6807	0.102542	Control	P2736
pat3_7	IN	1259	8457	0.148871	PSP_S	P2324
pat3_8	IN	1266	8240	0.153641	AD	P2538
pat4_1	IN	1407	6993	0.201201	AD	P2330
pat4_2	IN	621	6216	0.0999035	AD	P2576
pat4_3	IN	1414	9794	0.144374	Control	P2737
pat4_4	IN	811	6595	0.122972	PSP_S	P2743
pat4_5	IN	854	6934	0.123161	bvFTD	P2323
pat4_6	IN	960	6627	0.144862	bvFTD	P2654
pat4_7	IN	701	4005	0.175031	Control	P2739
pat4_8	IN	71	6943	0.0102261	PSP_S	P2744
pat5_2	IN	840	5430	0.154696	PSP_S	P2742
pat5_3	IN	1200	8142	0.147384	AD	P2728
pat5_4	IN	309	7424	0.0416218	PSP_S	P2392
pat5_5	IN	890	5778	0.154033	Control	P2321
pat5_6	IN	659	6678	0.0986822	PSP_S	P2574
pat5_7	IN	707	6554	0.107873	AD	P2287
pat5_8	IN	1217	6719	0.181128	bvFTD	P2634
RP_1_3	IN	736	6403	0.114946	bvFTD	P2533
cat1_1	mg	344	7052	0.0487805	PSP_S	P2745
cat1_2	mg	468	8366	0.0559407	AD	P2593
cat1_3	mg	480	11234	0.0427274	bvFTD	P2533
cat1_4	mg	320	5815	0.0550301	Control	P2734
cat1_5	mg	608	4720	0.128814	PSP_S	P2462
cat1_6	mg	922	7651	0.120507	AD	P2726
cat1_7	mg	471	9285	0.050727	bvFTD	P2654
cat1_8	mg	505	9312	0.0542311	Control	P2733
I1_1	mg	619	5314	0.116485	PSP_S	P2745
I1_2	mg	1142	8363	0.136554	AD	P2593
I1_3	mg	806	7447	0.108232	bvFTD	P2533
I1_4	mg	561	7700	0.0728571	Control	P2734
I1_5	mg	534	9789	0.054551	PSP_S	P2462
I1_6	mg	758	7971	0.0950947	AD	P2726
I1_8	mg	676	8613	0.078486	Control	P2733
I2_1	mg	183	1714	0.106768	bvFTD	P2262
I2_2	mg	315	5693	0.0553311	Control	P2738
I2_3	mg	300	4456	0.067325	PSP_S	P2741
I2_4	mg	650	4687	0.138681	AD	P2350
I2_5	mg	561	4535	0.123705	bvFTD	P2731
I2_6	mg	438	5210	0.0840691	Control	P2735
I2_7	mg	230	2786	0.0825556	PSP_S	P2603
I2_8	mg	537	3575	0.15021	AD	P2727
i3_1_at	mg	868	7780	0.111568	Control	P2740
i3_2_at	mg	268	2633	0.101785	PSP_S	P2742
i3_3_at	mg	346	2977	0.116224	AD	P2728
i3_4_at	mg	423	5229	0.080895	PSP_S	P2744
i3_5_at	mg	378	3668	0.103053	Control	P2394
i3_6_at	mg	374	3769	0.0992306	PSP_S	P2574
i3_7_at	mg	515	5277	0.0975933	AD	P2287
i3_8_at	mg	417	3822	0.109105	bvFTD	P2634
i4_1_at	mg	963	6410	0.150234	PSP_S	P2423
i4_2_at	mg	758	6982	0.108565	PSP_S	P2324
i4_3_at	mg	364	3185	0.114286	bvFTD	P2654
i4_4_at	mg	852	8800	0.0968182	bvFTD	P2323
i4_5_at	mg	1055	7243	0.145658	PSP_S	P2743
i4_6_at	mg	1170	9069	0.129011	Control	P2737
i4_7_at	mg	829	7384	0.11227	AD	P2576
i4_8_at	mg	1306	7922	0.164857	AD	P2330
i5_1	mg	803	6170	0.130146	bvFTD	P2494
i5_2	mg	931	7792	0.119482	PSP_S	P2392
i5_3	mg	942	7039	0.133826	bvFTD	P2732
i5_4	mg	529	5943	0.0890123	AD	P2508
i5_5	mg	718	7688	0.0933923	Control	P2736
i5_7	mg	539	6137	0.0878279	AD	P2538
P1_1_at1_1	mg	719	5882	0.122237	PSP_S	P2745
P1_2_at1_2	mg	358	4381	0.0817165	AD	P2593
P1_5_at1_5	mg	577	8659	0.0666359	PSP_S	P2462
P1_6_at1_6	mg	434	5291	0.0820261	AD	P2726
P1_8_at1_8	mg	517	6421	0.0805171	Control	P2733
P2_1_at1_3	mg	606	5748	0.105428	bvFTD	P2262
P2_2_at2_8	mg	362	6077	0.0595689	Control	P2738
P2_3_at2_1	mg	416	7789	0.0534087	PSP_S	P2741
P2_4_at2_2	mg	484	6998	0.0691626	AD	P2350
P2_5_at2_3	mg	815	11158	0.0730418	bvFTD	P2731
P2_6_at2_4	mg	713	8422	0.0846592	Control	P2735
P2_7_at2_5	mg	555	8803	0.0630467	PSP_S	P2603
P2_8_at2_6	mg	889	9384	0.0947357	AD	P2727
P4_6_at2_7	mg	444	7724	0.0574832	bvFTD	P2654
P4_7_at1_4	mg	512	7373	0.0694426	Control	P2739
pat3_1	mg	982	8617	0.113961	PSP_S	P2423
pat3_2	mg	679	8144	0.0833743	bvFTD	P2494
pat3_3	mg	695	10208	0.0680839	Control	P2394
pat3_4	mg	501	9448	0.0530271	bvFTD	P2732
pat3_5	mg	382	6037	0.0632765	AD	P2508
pat3_6	mg	638	6807	0.093727	Control	P2736
pat3_7	mg	467	8457	0.0552205	PSP_S	P2324
pat3_8	mg	609	8240	0.0739078	AD	P2538
pat4_1	mg	610	6993	0.0872301	AD	P2330
pat4_2	mg	634	6216	0.101995	AD	P2576
pat4_3	mg	536	9794	0.0547274	Control	P2737
pat4_4	mg	538	6595	0.081577	PSP_S	P2743
pat4_5	mg	673	6934	0.097058	bvFTD	P2323
pat4_6	mg	362	6627	0.054625	bvFTD	P2654
pat4_7	mg	294	4005	0.0734082	Control	P2739
pat4_8	mg	1006	6943	0.144894	PSP_S	P2744
pat5_2	mg	485	5430	0.0893186	PSP_S	P2742
pat5_3	mg	1065	8142	0.130803	AD	P2728
pat5_4	mg	797	7424	0.107355	PSP_S	P2392
pat5_5	mg	643	5778	0.111284	Control	P2321
pat5_6	mg	602	6678	0.0901468	PSP_S	P2574
pat5_7	mg	368	6554	0.0561489	AD	P2287
pat5_8	mg	387	6719	0.0575979	bvFTD	P2634
RP_1_3	mg	444	6403	0.0693425	bvFTD	P2533
cat1_1	odc	1115	7052	0.158111	PSP_S	P2745
cat1_2	odc	1649	8366	0.197107	AD	P2593
cat1_3	odc	3216	11234	0.286274	bvFTD	P2533
cat1_4	odc	4002	5815	0.68822	Control	P2734
cat1_5	odc	2587	4720	0.548093	PSP_S	P2462
cat1_6	odc	4951	7651	0.647105	AD	P2726
cat1_7	odc	849	9285	0.0914378	bvFTD	P2654
cat1_8	odc	897	9312	0.0963273	Control	P2733
I1_1	odc	2535	5314	0.477042	PSP_S	P2745
I1_2	odc	3812	8363	0.455817	AD	P2593
I1_3	odc	3274	7447	0.43964	bvFTD	P2533
I1_4	odc	4239	7700	0.550519	Control	P2734
I1_5	odc	5549	9789	0.566861	PSP_S	P2462
I1_6	odc	4606	7971	0.577845	AD	P2726
I1_8	odc	4936	8613	0.573087	Control	P2733
I2_1	odc	907	1714	0.529172	bvFTD	P2262
I2_2	odc	3317	5693	0.582645	Control	P2738
I2_3	odc	1832	4456	0.411131	PSP_S	P2741
I2_4	odc	1789	4687	0.381694	AD	P2350
I2_5	odc	1964	4535	0.433076	bvFTD	P2731
I2_6	odc	2177	5210	0.41785	Control	P2735
I2_7	odc	996	2786	0.357502	PSP_S	P2603
I2_8	odc	1289	3575	0.360559	AD	P2727
i3_1_at	odc	4247	7780	0.545887	Control	P2740
i3_2_at	odc	1740	2633	0.660843	PSP_S	P2742
i3_3_at	odc	1463	2977	0.491434	AD	P2728
i3_4_at	odc	2817	5229	0.538726	PSP_S	P2744
i3_5_at	odc	1687	3668	0.459924	Control	P2394
i3_6_at	odc	1854	3769	0.491908	PSP_S	P2574
i3_7_at	odc	3142	5277	0.595414	AD	P2287
i3_8_at	odc	2156	3822	0.564103	bvFTD	P2634
i4_1_at	odc	2030	6410	0.316693	PSP_S	P2423
i4_2_at	odc	2608	6982	0.373532	PSP_S	P2324
i4_3_at	odc	1268	3185	0.398116	bvFTD	P2654
i4_4_at	odc	4588	8800	0.521364	bvFTD	P2323
i4_5_at	odc	3506	7243	0.484054	PSP_S	P2743
i4_6_at	odc	2958	9069	0.326166	Control	P2737
i4_7_at	odc	3534	7384	0.478602	AD	P2576
i4_8_at	odc	3681	7922	0.464655	AD	P2330
i5_1	odc	2119	6170	0.343436	bvFTD	P2494
i5_2	odc	4682	7792	0.600873	PSP_S	P2392
i5_3	odc	3663	7039	0.520386	bvFTD	P2732
i5_4	odc	2543	5943	0.427898	AD	P2508
i5_5	odc	3558	7688	0.462799	Control	P2736
i5_7	odc	3400	6137	0.554017	AD	P2538
P1_1_at1_1	odc	1523	5882	0.258926	PSP_S	P2745
P1_2_at1_2	odc	599	4381	0.136727	AD	P2593
P1_5_at1_5	odc	3392	8659	0.391731	PSP_S	P2462
P1_6_at1_6	odc	2368	5291	0.447552	AD	P2726
P1_8_at1_8	odc	2508	6421	0.390593	Control	P2733
P2_1_at1_3	odc	1215	5748	0.211378	bvFTD	P2262
P2_2_at2_8	odc	1215	6077	0.199934	Control	P2738
P2_3_at2_1	odc	1277	7789	0.163949	PSP_S	P2741
P2_4_at2_2	odc	3044	6998	0.434981	AD	P2350
P2_5_at2_3	odc	3253	11158	0.29154	bvFTD	P2731
P2_6_at2_4	odc	1496	8422	0.17763	Control	P2735
P2_7_at2_5	odc	4047	8803	0.45973	PSP_S	P2603
P2_8_at2_6	odc	2594	9384	0.276428	AD	P2727
P4_6_at2_7	odc	2390	7724	0.309425	bvFTD	P2654
P4_7_at1_4	odc	2459	7373	0.333514	Control	P2739
pat3_1	odc	1599	8617	0.185563	PSP_S	P2423
pat3_2	odc	5283	8144	0.648698	bvFTD	P2494
pat3_3	odc	4278	10208	0.419083	Control	P2394
pat3_4	odc	3286	9448	0.347798	bvFTD	P2732
pat3_5	odc	1587	6037	0.262879	AD	P2508
pat3_6	odc	2376	6807	0.349052	Control	P2736
pat3_7	odc	1683	8457	0.199007	PSP_S	P2324
pat3_8	odc	1473	8240	0.178762	AD	P2538
pat4_1	odc	2704	6993	0.386672	AD	P2330
pat4_2	odc	2563	6216	0.412323	AD	P2576
pat4_3	odc	2500	9794	0.255258	Control	P2737
pat4_4	odc	1661	6595	0.251857	PSP_S	P2743
pat4_5	odc	2591	6934	0.373666	bvFTD	P2323
pat4_6	odc	1888	6627	0.284895	bvFTD	P2654
pat4_7	odc	986	4005	0.246192	Control	P2739
pat4_8	odc	3417	6943	0.49215	PSP_S	P2744
pat5_2	odc	1286	5430	0.236832	PSP_S	P2742
pat5_3	odc	1913	8142	0.234955	AD	P2728
pat5_4	odc	4696	7424	0.632543	PSP_S	P2392
pat5_5	odc	2024	5778	0.350294	Control	P2321
pat5_6	odc	2911	6678	0.435909	PSP_S	P2574
pat5_7	odc	2201	6554	0.335825	AD	P2287
pat5_8	odc	1114	6719	0.165798	bvFTD	P2634
RP_1_3	odc	1838	6403	0.287053	bvFTD	P2533
cat1_1	opc	152	7052	0.0215542	PSP_S	P2745
cat1_2	opc	281	8366	0.0335883	AD	P2593
cat1_3	opc	254	11234	0.0226099	bvFTD	P2533
cat1_4	opc	257	5815	0.044196	Control	P2734
cat1_5	opc	226	4720	0.0478814	PSP_S	P2462
cat1_6	opc	302	7651	0.039472	AD	P2726
cat1_7	opc	354	9285	0.038126	bvFTD	P2654
cat1_8	opc	414	9312	0.0444588	Control	P2733
I1_1	opc	97	5314	0.0182537	PSP_S	P2745
I1_2	opc	153	8363	0.0182949	AD	P2593
I1_3	opc	307	7447	0.0412247	bvFTD	P2533
I1_4	opc	117	7700	0.0151948	Control	P2734
I1_5	opc	431	9789	0.044029	PSP_S	P2462
I1_6	opc	327	7971	0.0410237	AD	P2726
I1_8	opc	289	8613	0.0335539	Control	P2733
I2_1	opc	72	1714	0.042007	bvFTD	P2262
I2_2	opc	137	5693	0.0240646	Control	P2738
I2_3	opc	234	4456	0.0525135	PSP_S	P2741
I2_4	opc	239	4687	0.0509921	AD	P2350
I2_5	opc	178	4535	0.0392503	bvFTD	P2731
I2_6	opc	181	5210	0.0347409	Control	P2735
I2_7	opc	157	2786	0.0563532	PSP_S	P2603
I2_8	opc	122	3575	0.0341259	AD	P2727
i3_1_at	opc	376	7780	0.048329	Control	P2740
i3_2_at	opc	87	2633	0.0330422	PSP_S	P2742
i3_3_at	opc	139	2977	0.0466913	AD	P2728
i3_4_at	opc	186	5229	0.0355709	PSP_S	P2744
i3_5_at	opc	155	3668	0.0422574	Control	P2394
i3_6_at	opc	157	3769	0.0416556	PSP_S	P2574
i3_7_at	opc	120	5277	0.0227402	AD	P2287
i3_8_at	opc	196	3822	0.0512821	bvFTD	P2634
i4_1_at	opc	276	6410	0.0430577	PSP_S	P2423
i4_2_at	opc	350	6982	0.0501289	PSP_S	P2324
i4_3_at	opc	191	3185	0.0599686	bvFTD	P2654
i4_4_at	opc	356	8800	0.0404545	bvFTD	P2323
i4_5_at	opc	428	7243	0.0590915	PSP_S	P2743
i4_6_at	opc	487	9069	0.0536994	Control	P2737
i4_7_at	opc	332	7384	0.0449621	AD	P2576
i4_8_at	opc	243	7922	0.0306741	AD	P2330
i5_1	opc	245	6170	0.0397083	bvFTD	P2494
i5_2	opc	318	7792	0.0408111	PSP_S	P2392
i5_3	opc	232	7039	0.0329592	bvFTD	P2732
i5_4	opc	198	5943	0.0333165	AD	P2508
i5_5	opc	363	7688	0.0472164	Control	P2736
i5_7	opc	296	6137	0.048232	AD	P2538
P1_1_at1_1	opc	239	5882	0.0406324	PSP_S	P2745
P1_2_at1_2	opc	158	4381	0.0360648	AD	P2593
P1_5_at1_5	opc	446	8659	0.0515071	PSP_S	P2462
P1_6_at1_6	opc	194	5291	0.036666	AD	P2726
P1_8_at1_8	opc	325	6421	0.0506152	Control	P2733
P2_1_at1_3	opc	238	5748	0.0414057	bvFTD	P2262
P2_2_at2_8	opc	236	6077	0.038835	Control	P2738
P2_3_at2_1	opc	366	7789	0.0469893	PSP_S	P2741
P2_4_at2_2	opc	209	6998	0.0298657	AD	P2350
P2_5_at2_3	opc	388	11158	0.0347733	bvFTD	P2731
P2_6_at2_4	opc	419	8422	0.0497507	Control	P2735
P2_7_at2_5	opc	329	8803	0.0373736	PSP_S	P2603
P2_8_at2_6	opc	166	9384	0.0176897	AD	P2727
P4_6_at2_7	opc	424	7724	0.0548938	bvFTD	P2654
P4_7_at1_4	opc	384	7373	0.0520819	Control	P2739
pat3_1	opc	338	8617	0.0392248	PSP_S	P2423
pat3_2	opc	263	8144	0.0322937	bvFTD	P2494
pat3_3	opc	408	10208	0.0399687	Control	P2394
pat3_4	opc	246	9448	0.0260373	bvFTD	P2732
pat3_5	opc	192	6037	0.0318039	AD	P2508
pat3_6	opc	361	6807	0.0530336	Control	P2736
pat3_7	opc	330	8457	0.0390209	PSP_S	P2324
pat3_8	opc	410	8240	0.0497573	AD	P2538
pat4_1	opc	96	6993	0.013728	AD	P2330
pat4_2	opc	178	6216	0.0286358	AD	P2576
pat4_3	opc	278	9794	0.0283847	Control	P2737
pat4_4	opc	234	6595	0.0354814	PSP_S	P2743
pat4_5	opc	389	6934	0.0561004	bvFTD	P2323
pat4_6	opc	422	6627	0.0636789	bvFTD	P2654
pat4_7	opc	175	4005	0.0436954	Control	P2739
pat4_8	opc	332	6943	0.0478179	PSP_S	P2744
pat5_2	opc	214	5430	0.0394107	PSP_S	P2742
pat5_3	opc	261	8142	0.032056	AD	P2728
pat5_4	opc	325	7424	0.0437769	PSP_S	P2392
pat5_5	opc	161	5778	0.0278643	Control	P2321
pat5_6	opc	272	6678	0.0407308	PSP_S	P2574
pat5_7	opc	273	6554	0.041654	AD	P2287
pat5_8	opc	181	6719	0.0269385	bvFTD	P2634
RP_1_3	opc	330	6403	0.0515383	bvFTD	P2533

## Sheet: SF 28G
Supplementary Figure 28G
PiD case 1	Number of GFAP total	Number of GFAP w/ PLP1	GFAP Threshold Value	Percent Overlap
10.9.25 3222 pic1	4	0		0
10.9.25 3222 pic2	12	0		0
10.9.25 3222 pic3	17	0		0
10.9.25 3222 pic4	15	0		0
AVERAGE				0
Control sample 1	Number of GFAP total	Number of GFAP w/ PLP1	GFAP Threshold Value	Percent Overlap
10.9.25 2394 pic1 (Control)	8	0		0
10.9.25 2394 pic2 (Control)	6	0		0
10.9.25 2394 pic3 (Control)	6	0		0
10.9.25 2394 pic4 (Control)	8	0		0
AVERAGE				0
PiD case 2	Number of GFAP total	Number of GFAP w/ PLP1	GFAP Threshold Value	Percent Overlap
10.9.25 pic1	1	0		0
10.9.25 pic2	3	0		0
10.9.25 pic3	2	0		0
10.9.25 pic4	1	0		0
AVERAGE				0
PiD case 3	Number of GFAP total	Number of GFAP w/ PLP1	GFAP Threshold Value	Percent Overlap
10.9.25 pic1	2	0		0
10.9.25 pic2	6	0		0
10.9.25 pic3	6	0		0
10.9.25 pic4	7	0		0
AVERAGE				0
PiD case 4	Number of GFAP total	Number of GFAP w/ PLP1	GFAP Threshold Value	Percent Overlap
10.9.25 pic1 p2262 (picks)	7	0		0
10.27.25 pic2 good IBA1(488) PLP1 (555) p2262 (picks)	13	0		0
10.27.25 pic3 good IBA1(488) PLP1 (555) p2262 (picks)	10	0		0
10.27.25 pic4 p2262	3	0		0
AVERAGE				0
Control sample 2	Number of GFAP total	Number of GFAP w/ PLP1	GFAP Threshold Value	Percent Overlap
10.9.25 pic1 zstack P3267	1	0		0
10.9.25 pic2 zstack P3267	7	0		0
10.9.25 pic3 zstack P3267 REDONE new GFAP standards	35	0		0
10.9.25 pic4 zstack P3267	9	0		0
AVERAGE				0
Control sample 3	Number of GFAP total	Number of GFAP w/ PLP1	GFAP Threshold Value	Percent Overlap
10.925 pic1 p2921	9	0		0
10.925 pic2 p2921 REDONE new GFAP standards	47	0	above 267 um^2	0
10.925 pic3 p2921 REDONE new GFAP standards	44	0	abosule - 61310 area above 74.0 um^2	0
AVERAGE				0
Control sample 4	Number of GFAP total	Number of GFAP w/ PLP1	GFAP Threshold Value	Percent Overlap
10.9.25 pic1	30	5		0.166667
10.9.25 pic2	24	4		0.166667
10.9.25 pic3	16	0		0
10.9.25 pic4	3	0		0
AVERAGE				0.0833333
PiD case 5	Number of GFAP total	Number of GFAP w/ PLP1	GFAP Threshold Value	Percent Overlap
10.9.25 pic1	12	0		0
10.9.25 pic2	10	2		0.2
10.9.25 pic3	21	0		0
10.9.25 pic4				0
AVERAGE				0.0666667
Control sample 5	Number of GFAP total	Number of GFAP w/ PLP1	GFAP Threshold Value	Percent Overlap
10.9.25 pic1	2	0		0
10.9.25 pic2	2	0		0
10.9.25 pic3	4	0		0
10.9.25 pic5 bc pic4 is not nice	5	0		0
AVERAGE				0
Control sample 6	Number of GFAP total	Number of GFAP w/ PLP1	GFAP Threshold Value	Percent Overlap
10.9.25 pic1	14	0		0
10.9.25 pic2	15	0		0
10.9.25 pic3	7	0		0
10.9.25 pic4	13	0		0
AVERAGE				0
Control sample 7	Number of GFAP total	Number of GFAP w/ PLP1	GFAP Threshold Value	Percent Overlap
10.9.25 pic1	6	0		0
10.9.25 pic2	4	0		0
10.9.25 pic3	5	0		0
10.9.25 pic4	4	0		0
AVERAGE				0
Control sample 8	Number of GFAP total	Number of GFAP w/ PLP1	GFAP Threshold Value	Percent Overlap
10.9.25 pic1	14	0		0
10.9.25 pic2	11	0		0
10.9.25 pic3	8	0		0
10.9.25 pic4	7	0		0
AVERAGE				0
PiD case 6	Number of GFAP total	Number of GFAP w/ PLP1	GFAP Threshold Value	Percent Overlap
10.9.25 pic1	14	3		0.214286
10.9.25 pic2	9	2		0.222222
10.9.25 pic3	16	2		0.125
10.9.25 pic4	16	0		0
AVERAGE				0.140377
PiD case 7	Number of GFAP total	Number of GFAP w/ PLP1	GFAP Threshold Value	Percent Overlap
10.9.25 pic1	7	1		0.142857
10.9.25 pic2	9	1		0.111111
10.9.25 pic3	11	1		0.0909091
10.9.25 pic4	13	0		0
AVERAGE				0.0862193

## Sheet: SF 29B
Supplementary Figure 29B
Image	lysosensor/DiD Area
PiD_1_Lysosensor	0.104151
PiD_2_Lysosensor	0.126524
PiD_3_Lysosensor	0.104318
PiD_4_Lysosensor	0.112123
PiD_5_Lysosensor	0.109823
PiD_6_Lysosensor	0.10432
PiD_7_Lysosensor	0.109549
PiD_8_Lysosensor	0.0784563
PiD_9_Lysosensor	0.117053
Sucrose_1_Lysosensor	0.0625213
Sucrose_2_Lysosensor	0.0702786
Sucrose_3_Lysosensor	0.069409

[truncated: 1 more sheets: Fig_R2_Point4_astC1_correlation]
